# Supplementary material for: Convergent evolution of modularity in metabolic networks through different community structures
Source: BMC Evol Biol. 2012 Sep 14;12:181. doi: 10.1186/1471-2148-12-181 (PMC3534581; doi:10.1186/1471-2148-12-181)
Supplement: Additional file 2 — Representative cases in pathway-community comparison. A Microsoft Excel table showing pathway community overlaps with high pathway specificity or community specificity. [file 1471-2148-12-181-S2.xls]

## Sheet: Sheet1
org	full name	environmental variability	oxygen requirements	temperature requirements	Qnorm Enzyme network with currency deletion	Qreal Enzyme network with currency deletion	Qnorm Enzyme network	Qreal Enzyme network	Qnorm Compound network with currency deletion	Qreal Compound network with currency deletion	Qnorm Compound network	Qreal Compound network
pto	Picrophilus torridus DSM 9790	Specialized	Aerobic	Thermophilic	0.557	0.737	0.442	0.371	0.539	0.903	0.284	0.567
scl	Sorangium cellulosum 'So ce 56'	Terrestrial	Aerobic	Mesophilic	0.647	0.791	0.507	0.366	0.473	0.857	0.264	0.546
ptm	Paramecium tetraurelia strain d4-2				0.587	0.747	0.525	0.458	0.51	0.891	0.283	0.575
ajs	Acidovorax sp. JS42	Terrestrial	Aerobic	Mesophilic	0.676	0.796	0.46	0.377	0.463	0.87	0.231	0.525
pti	Phaeodactylum tricornutum CCAP 1055/1				0.642	0.784	0.491	0.401	0.494	0.876	0.254	0.545
pth	Pelotomaculum thermopropionicum SI	Specialized	Anaerobic	Thermophilic	0.526	0.726	0.413	0.39	0.402	0.846	0.218	0.513
sce	Saccharomyces cerevisiae S288c				0.628	0.786	0.458	0.416	0.49	0.86	0.253	0.523
sco	Streptomyces coelicolor A3_2_	Multiple	Aerobic	Mesophilic	0.631	0.776	0.429	0.352	0.477	0.871	0.253	0.538
scb	Streptomyces scabiei 87.22	Terrestrial	Aerobic	Mesophilic	0.633	0.781	0.427	0.35	0.461	0.868	0.244	0.527
plt	Chlorobium luteolum DSM 273	Multiple	Anaerobic	Mesophilic	0.549	0.725	0.464	0.385	0.465	0.855	0.226	0.521
mno	Methylobacterium nodulans ORS 2060	Host-associated	Aerobic	Mesophilic	0.644	0.782	0.456	0.372	0.442	0.858	0.228	0.522
osa	Oryza sativa Japonica Group				0.66	0.809	0.433	0.379	0.482	0.862	0.262	0.534
lla	Lactococcus lactis subsp. lactis Il1403	Multiple	Facultative	Mesophilic	0.635	0.787	0.478	0.423	0.459	0.849	0.279	0.548
reu	Ralstonia eutropha JMP134	Multiple	Facultative	Mesophilic	0.663	0.794	0.436	0.357	0.416	0.86	0.219	0.515
nwi	Nitrobacter winogradskyi Nb-255	Terrestrial	Facultative	Mesophilic	0.607	0.751	0.541	0.391	0.463	0.859	0.235	0.526
hmg	Hydra magnipapillata				0.669	0.798	0.522	0.422	0.501	0.872	0.275	0.559
zmo	Zymomonas mobilis subsp. mobilis ZM4	Multiple	Anaerobic	Mesophilic	0.563	0.729	0.44	0.367	0.442	0.852	0.257	0.545
xcv	Xanthomonas campestris pv. vesicatoria str. 85-10	Host-associated	Aerobic	Mesophilic	0.611	0.775	0.444	0.363	0.437	0.857	0.251	0.537
smm	Schistosoma mansoni				0.65	0.783	0.55	0.444	0.506	0.877	0.296	0.571
ssv	Streptococcus suis 98HAH33	Specialized	Facultative	Mesophilic	0.598	0.749	0.473	0.419	0.432	0.839	0.273	0.548
bqu	Bartonella quintana str. Toulouse	Host-associated	Aerobic	Mesophilic	0.515	0.694	0.411	0.377	0.545	0.889	0.285	0.557
uma	Ustilago maydis 521				0.638	0.79	0.47	0.383	0.47	0.875	0.265	0.548
vei	Verminephrobacter eiseniae EF01-2	Host-associated		Mesophilic	0.665	0.794	0.462	0.376	0.434	0.872	0.232	0.523
mpd	Methanocella paludicola SANAE				0.552	0.75	0.402	0.394	0.467	0.884	0.222	0.531
mpe	Mycoplasma penetrans HF-2	Host-associated	Facultative	Mesophilic	0.468	0.676	0.443	0.349	0.407	0.846	0.279	0.565
lre	Lactobacillus reuteri DSM 20016	Multiple	Facultative	Mesophilic	0.566	0.74	0.447	0.401	0.514	0.876	0.273	0.55
dsh	Dinoroseobacter shibae DFL 12		Aerobic	Mesophilic	0.628	0.762	0.459	0.375	0.464	0.855	0.246	0.531
eru	Ehrlichia ruminantium str. Welgevonden	Host-associated		Mesophilic	0.47	0.652	0.383	0.358	0.499	0.872	0.281	0.537
mpn	Mycoplasma pneumoniae M129	Host-associated	Facultative	Mesophilic	0.453	0.673	0.275	0.284	0.39	0.832	0.326	0.6
mpl	Methanosphaerula palustris E1-9c	Specialized	Anaerobic	Mesophilic	0.579	0.754	0.412	0.376	0.425	0.864	0.203	0.52
mpi	Methanoplanus petrolearius DSM 11571	Aquatic	Anaerobic	Mesophilic	0.614	0.788	0.366	0.353	0.492	0.876	0.229	0.533
mpt	Methylibium petroleiphilum PM1	Aquatic	Facultative	Mesophilic	0.634	0.78	0.454	0.372	0.444	0.858	0.222	0.519
mpu	Mycoplasma pulmonis UAB CTIP	Host-associated	Facultative	Mesophilic	0.399	0.6	0.452	0.36	0.361	0.82	0.293	0.571
fal	Frankia alni ACN14a	Host-associated		Mesophilic	0.631	0.787	0.435	0.359	0.473	0.875	0.25	0.53
kcr	Candidatus Korarchaeum cryptofilum OPF8	Specialized	Anaerobic	Thermophilic	0.511	0.701	0.446	0.435	0.494	0.902	0.242	0.559
sme	Sinorhizobium meliloti 1021	Multiple	Aerobic	Mesophilic	0.651	0.776	0.471	0.382	0.452	0.852	0.232	0.519
kla	Kluyveromyces lactis NRRL Y-1140				0.611	0.787	0.464	0.405	0.492	0.867	0.258	0.531
hya	Hydrogenobaculum sp. Y04AAS1	Aquatic	Aerobic	Thermophilic	0.583	0.743	0.444	0.398	0.474	0.867	0.247	0.528
smd	Sinorhizobium medicae WSM419	Multiple	Aerobic	Mesophilic	0.637	0.771	0.46	0.374	0.44	0.847	0.234	0.522
tro	Thermomicrobium roseum DSM 5159	Specialized	Aerobic	Thermophilic	0.585	0.739	0.472	0.39	0.414	0.877	0.232	0.524
pbr	Parvularcula bermudensis HTCC2503	Aquatic	Aerobic	Mesophilic	0.533	0.724	0.44	0.365	0.492	0.874	0.26	0.55
tra	Truepera radiovictrix DSM 17093		Aerobic	Thermophilic	0.608	0.761	0.494	0.403	0.453	0.866	0.257	0.533
cme	Cyanidioschyzon merolae strain 10D				0.61	0.783	0.424	0.392	0.503	0.87	0.267	0.544
cma	Caldivirga maquilingensis IC-167	Specialized	Microaerophilic	Hyperthermophilic	0.529	0.721	0.399	0.376	0.405	0.877	0.264	0.557
ftl	Francisella tularensis subsp. holarctica LVS	Host-associated	Aerobic	Mesophilic	0.525	0.725	0.443	0.398	0.464	0.865	0.248	0.544
gur	Geobacter uraniireducens Rf4	Multiple	Microaerophilic	Mesophilic	0.571	0.768	0.439	0.387	0.418	0.863	0.232	0.518
wsu	Wolinella succinogenes DSM 1740	Host-associated	Microaerophilic	Mesophilic	0.545	0.723	0.405	0.365	0.436	0.848	0.2	0.497
dde	Desulfovibrio desulfuricans subsp. desulfuricans str. G20	Multiple	Anaerobic	Mesophilic	0.599	0.76	0.445	0.395	0.462	0.856	0.234	0.527
cmu	Chlamydia muridarum Nigg	Host-associated		Mesophilic	0.451	0.678	0.384	0.368	0.541	0.87	0.3	0.566
bxe	Burkholderia xenovorans LB400	Multiple	Aerobic	Mesophilic	0.664	0.793	0.448	0.363	0.43	0.857	0.227	0.519
pmt	Prochlorococcus marinus str. MIT 9313	Aquatic		Mesophilic	0.565	0.752	0.445	0.37	0.438	0.855	0.243	0.528
pmu	Pasteurella multocida subsp. multocida str. Pm70	Host-associated	Facultative	Mesophilic	0.642	0.787	0.497	0.408	0.513	0.858	0.262	0.539
cfl	Cellulomonas flavigena DSM 20109	Terrestrial	Facultative	Mesophilic	0.652	0.788	0.483	0.396	0.481	0.844	0.276	0.54
tel	Thermosynechococcus elongatus BP-1	Specialized		Thermophilic	0.555	0.757	0.472	0.39	0.444	0.862	0.248	0.534
llm	Lactococcus lactis subsp. cremoris MG1363	Multiple	Facultative	Mesophilic	0.64	0.784	0.476	0.42	0.454	0.854	0.261	0.541
pmr	Proteus mirabilis HI4320	Host-associated	Aerobic	Mesophilic	0.661	0.792	0.481	0.419	0.466	0.847	0.243	0.523
cff	Campylobacter fetus subsp. fetus 82-40	Host-associated	Microaerophilic		0.527	0.713	0.446	0.374	0.437	0.857	0.224	0.516
cfe	Chlamydophila felis Fe/C-56	Host-associated		Mesophilic	0.465	0.692	0.368	0.367	0.529	0.863	0.3	0.564
pmx	Persephonella marina EX-H1	Aquatic	Microaerophilic	Thermophilic	0.598	0.763	0.477	0.396	0.45	0.851	0.233	0.518
pmy	Pseudomonas mendocina ymp	Multiple	Aerobic		0.623	0.761	0.44	0.361	0.455	0.858	0.232	0.523
hth	Hydrogenobacter thermophilus TK-6		Facultative	Thermophilic	0.577	0.73	0.419	0.376	0.454	0.859	0.224	0.506
tex	Thermoanaerobacter sp. X514		Anaerobic	Thermophilic	0.612	0.781	0.502	0.413	0.464	0.834	0.278	0.541
pme	Prochlorococcus marinus str. NATL1A	Aquatic		Mesophilic	0.579	0.769	0.461	0.382	0.451	0.857	0.244	0.53
htu	Haloterrigena turkmenica DSM 5511	Specialized	Aerobic		0.641	0.792	0.411	0.345	0.479	0.876	0.261	0.556
pmg	Prochlorococcus marinus str. MIT 9301	Aquatic		Mesophilic	0.579	0.772	0.475	0.392	0.457	0.855	0.245	0.53
pma	Prochlorococcus marinus subsp. marinus str. CCMP1375	Aquatic		Mesophilic	0.554	0.748	0.46	0.383	0.444	0.854	0.241	0.528
pmb	Prochlorococcus marinus str. AS9601	Aquatic		Mesophilic	0.567	0.767	0.468	0.388	0.444	0.853	0.248	0.53
pmc	Prochlorococcus marinus str. MIT 9515	Aquatic			0.567	0.759	0.46	0.382	0.45	0.85	0.244	0.524
pml	Candidatus Phytoplasma mali	Host-associated	Aerobic	Mesophilic	0.38	0.571	0.162	0.18	0.457	0.889	0.276	0.552
pmm	Prochlorococcus marinus subsp. pastoris str. CCMP1986	Aquatic		Mesophilic	0.565	0.756	0.461	0.382	0.451	0.86	0.25	0.531
ter	Trichodesmium erythraeum IMS101	Aquatic	Aerobic		0.571	0.738	0.417	0.37	0.458	0.873	0.246	0.532
pmo	Petrotoga mobilis SJ95	Specialized	Anaerobic	Thermophilic	0.655	0.768	0.466	0.412	0.469	0.856	0.255	0.54
pmh	Prochlorococcus marinus str. MIT 9215	Aquatic		Mesophilic	0.565	0.764	0.437	0.389	0.463	0.846	0.239	0.52
pmi	Prochlorococcus marinus str. MIT 9312	Aquatic		Mesophilic	0.569	0.767	0.465	0.386	0.454	0.853	0.242	0.526
cgl	Corynebacterium glutamicum ATCC 13032	Multiple	Facultative	Mesophilic	0.597	0.752	0.474	0.39	0.411	0.855	0.237	0.529
sbl	Shewanella baltica OS155	Aquatic	Facultative	Mesophilic	0.647	0.778	0.46	0.378	0.468	0.85	0.235	0.523
aba	Candidatus Koribacter versatilis Ellin345	Terrestrial	Aerobic	Mesophilic	0.648	0.798	0.503	0.364	0.451	0.868	0.245	0.536
asu	Actinobacillus succinogenes 130Z	Host-associated		Mesophilic	0.638	0.786	0.481	0.421	0.492	0.855	0.273	0.545
xop	Xanthomonas oryzae pv. oryzae PXO99A	Host-associated	Aerobic	Mesophilic	0.612	0.77	0.493	0.401	0.458	0.859	0.248	0.537
abi	Aciduliprofundum boonei T469	Aquatic	Anaerobic	Thermophilic	0.596	0.732	0.436	0.399	0.443	0.874	0.244	0.537
sul	Sulfurihydrogenibium sp. YO3AOP1	Specialized	Facultative	Thermophilic	0.561	0.738	0.453	0.405	0.452	0.852	0.223	0.512
hde	Candidatus Hamiltonella defensa 5AT _Acyrthosiphon pisum_	Host-associated		Mesophilic	0.511	0.7	0.443	0.401	0.491	0.852	0.261	0.539
abo	Alcanivorax borkumensis SK2	Aquatic	Aerobic	Mesophilic	0.556	0.729	0.448	0.395	0.49	0.871	0.26	0.549
bdu	Borrelia duttonii Ly	Host-associated	Aerobic	Psychrophilic	0.534	0.667	0.272	0.283	0.448	0.848	0.298	0.566
rle	Rhizobium leguminosarum bv. viciae 3841	Host-associated	Aerobic	Mesophilic	0.649	0.779	0.463	0.375	0.468	0.863	0.247	0.529
sus	Candidatus Solibacter usitatus Ellin6076	Terrestrial	Aerobic	Mesophilic	0.626	0.772	0.425	0.35	0.438	0.864	0.241	0.536
abu	Arcobacter butzleri RM4018	Multiple	Aerobic	Mesophilic	0.53	0.735	0.461	0.385	0.42	0.852	0.204	0.509
cao	Cellulophaga algicola DSM 14237		Aerobic	Mesophilic	0.647	0.796	0.45	0.37	0.474	0.872	0.252	0.535
net	Nitrosomonas eutropha C91	Multiple			0.594	0.754	0.56	0.403	0.437	0.849	0.243	0.532
neu	Nitrosomonas europaea ATCC 19718	Multiple	Aerobic	Mesophilic	0.605	0.771	0.484	0.399	0.453	0.861	0.272	0.551
ang	Aspergillus niger CBS 513.88				0.612	0.764	0.368	0.344	0.495	0.883	0.252	0.54
sbm	Shewanella baltica OS185	Aquatic	Facultative	Mesophilic	0.636	0.775	0.465	0.382	0.471	0.85	0.246	0.53
neq	Nanoarchaeum equitans Kin4-M	Host-associated	Anaerobic	Hyperthermophilic	0.504	0.625	0.23	0.221	0.529	0.921	0.305	0.602
xfm	Xylella fastidiosa M12	Host-associated	Aerobic	Mesophilic	0.537	0.735	0.503	0.413	0.468	0.847	0.257	0.544
mem	Methanoculleus marisnigri JR1	Aquatic	Anaerobic	Mesophilic	0.55	0.749	0.391	0.374	0.465	0.87	0.214	0.519
mlu	Micrococcus luteus NCTC 2665	Multiple	Aerobic	Mesophilic	0.622	0.78	0.451	0.398	0.416	0.853	0.242	0.518
mei	Methylovorus sp. SIP3-4	Aquatic	Aerobic	Mesophilic	0.549	0.72	0.474	0.391	0.474	0.855	0.255	0.543
ecj	Escherichia coli str. K-12 substr. W3110	Host-associated	Facultative	Mesophilic	0.668	0.795	0.478	0.412	0.442	0.843	0.245	0.527
met	Methylobacterium sp. 4-46	Multiple	Facultative	Mesophilic	0.653	0.785	0.432	0.355	0.442	0.857	0.23	0.521
llc	Lactococcus lactis subsp. cremoris SK11	Multiple	Facultative	Mesophilic	0.584	0.751	0.506	0.418	0.455	0.849	0.264	0.54
mev	Methanohalobium evestigatum Z-7303	Specialized	Anaerobic	Thermophilic	0.559	0.755	0.41	0.377	0.435	0.866	0.214	0.521
gga	Gallus gallus				0.692	0.802	0.411	0.383	0.547	0.868	0.28	0.545
tde	Treponema denticola ATCC 35405	Host-associated	Anaerobic	Mesophilic	0.568	0.746	0.392	0.339	0.467	0.85	0.275	0.562
mes	Chelativorans sp. BNC1	Multiple	Aerobic		0.639	0.767	0.459	0.377	0.45	0.857	0.229	0.518
ech	Ehrlichia chaffeensis str. Arkansas	Host-associated			0.452	0.639	0.386	0.36	0.496	0.871	0.283	0.539
deb	Dehalococcoides sp. BAV1		Anaerobic		0.505	0.711	0.406	0.374	0.412	0.86	0.227	0.513
xtr	Xenopus _Silurana_ tropicalis				0.69	0.798	0.396	0.376	0.553	0.859	0.29	0.547
ctt	Comamonas testosteroni CNB-2				0.672	0.802	0.449	0.367	0.479	0.879	0.234	0.527
ctu	Cronobacter turicensis z3032		Facultative		0.655	0.791	0.501	0.405	0.456	0.843	0.249	0.529
hbo	Halogeometricum borinquense DSM 11551	Specialized	Aerobic		0.584	0.76	0.418	0.352	0.425	0.875	0.238	0.536
ctr	Chlamydia trachomatis D/UW-3/CX	Host-associated		Mesophilic	0.437	0.665	0.377	0.377	0.533	0.866	0.305	0.572
cts	Chloroherpeton thalassium ATCC 35110	Aquatic	Facultative	Mesophilic	0.53	0.746	0.433	0.385	0.453	0.851	0.235	0.527
cno	Clostridium novyi NT	Terrestrial	Anaerobic		0.565	0.766	0.468	0.416	0.459	0.838	0.255	0.533
sjp	Sphingobium japonicum UT26S	Terrestrial	Aerobic	Mesophilic	0.641	0.775	0.434	0.358	0.452	0.866	0.257	0.545
hba	Hirschia baltica ATCC 49814	Aquatic	Aerobic	Mesophilic	0.665	0.797	0.459	0.377	0.486	0.873	0.253	0.54
mmo	Mycoplasma mobile 163K	Host-associated	Facultative	Mesophilic	0.459	0.633	0.449	0.355	0.391	0.827	0.298	0.581
bov	Brucella ovis ATCC 25840	Host-associated	Facultative	Mesophilic	0.609	0.756	0.485	0.397	0.504	0.864	0.251	0.532
rde	Roseobacter denitrificans OCh 114	Multiple		Mesophilic	0.661	0.782	0.453	0.369	0.477	0.859	0.241	0.522
cte	Chlorobium tepidum TLS	Specialized	Anaerobic	Thermophilic	0.511	0.699	0.431	0.384	0.445	0.861	0.228	0.525
ecb	Equus caballus				0.687	0.796	0.406	0.385	0.558	0.859	0.292	0.547
drm	Desulfotomaculum reducens MI-1	Aquatic	Anaerobic	Mesophilic	0.595	0.759	0.439	0.392	0.426	0.839	0.246	0.519
cta	Chlamydia trachomatis A/HAR-13	Host-associated		Mesophilic	0.468	0.692	0.41	0.388	0.52	0.866	0.306	0.575
ctb	Chlamydia trachomatis 434/Bu	Host-associated		Mesophilic	0.46	0.686	0.389	0.373	0.529	0.866	0.307	0.575
ctc	Clostridium tetani E88	Multiple	Anaerobic	Mesophilic	0.525	0.716	0.505	0.416	0.473	0.86	0.257	0.545
hbu	Hyperthermus butylicus DSM 5456	Aquatic	Anaerobic	Hyperthermophilic	0.518	0.703	0.429	0.398	0.395	0.884	0.271	0.57
sew	Salmonella enterica subsp. enterica serovar Schwarzengrund str. CVM19633	Multiple	Facultative	Mesophilic	0.646	0.787	0.494	0.4	0.459	0.847	0.244	0.532
cth	Clostridium thermocellum ATCC 27405	Multiple	Anaerobic	Thermophilic	0.598	0.781	0.492	0.406	0.429	0.857	0.249	0.524
ctj	Chlamydia trachomatis B/Jali20/OT	Host-associated		Mesophilic	0.462	0.687	0.377	0.377	0.53	0.867	0.308	0.574
bwe	Bacillus weihenstephanensis KBAB4	Terrestrial	Aerobic	Mesophilic	0.625	0.776	0.494	0.402	0.473	0.863	0.253	0.521
ipa	Isosphaera pallida ATCC 43644	Specialized	Aerobic	Thermophilic	0.559	0.744	0.47	0.386	0.456	0.868	0.24	0.533
mea	Methylobacterium extorquens AM1	Multiple	Facultative	Mesophilic	0.656	0.784	0.458	0.376	0.437	0.85	0.24	0.528
ago	Ashbya gossypii ATCC 10895				0.61	0.779	0.463	0.405	0.493	0.864	0.26	0.526
xcc	Xanthomonas campestris pv. campestris str. ATCC 33913	Host-associated	Aerobic	Mesophilic	0.614	0.775	0.444	0.363	0.449	0.86	0.253	0.54
apr	Anaerococcus prevotii DSM 20548	Host-associated	Anaerobic	Mesophilic	0.563	0.713	0.452	0.382	0.448	0.844	0.279	0.561
aps	Candidatus Azobacteroides pseudotrichonymphae genomovar. CFP2	Specialized		Mesophilic	0.526	0.735	0.396	0.381	0.448	0.866	0.197	0.502
app	Candidatus Accumulibacter phosphatis clade IIA str. UW-1	Specialized		Mesophilic	0.632	0.791	0.544	0.391	0.466	0.858	0.247	0.54
ecp	Escherichia coli 536	Host-associated	Facultative	Mesophilic	0.661	0.795	0.478	0.413	0.459	0.842	0.246	0.527
apv	Atopobium parvulum DSM 20469	Host-associated	Anaerobic	Mesophilic	0.42	0.649	0.383	0.373	0.419	0.846	0.284	0.559
ipo	Ilyobacter polytropus DSM 2926	Aquatic	Anaerobic	Mesophilic	0.618	0.783	0.482	0.396	0.43	0.835	0.221	0.505
apt	Acetobacter pasteurianus IFO 3283-01	Multiple	Aerobic	Mesophilic	0.597	0.775	0.45	0.373	0.401	0.858	0.244	0.535
fbc	Maribacter sp. HTCC2170	Aquatic			0.662	0.805	0.526	0.381	0.465	0.866	0.257	0.544
fba	Flavobacteriaceae bacterium 3519-10				0.627	0.777	0.447	0.397	0.441	0.864	0.234	0.52
apo	Archaeoglobus profundus DSM 5631	Specialized	Anaerobic	Hyperthermophilic	0.485	0.721	0.349	0.351	0.438	0.884	0.223	0.541
sgo	Streptococcus gordonii str. Challis substr. CH1	Host-associated	Facultative	Mesophilic	0.613	0.754	0.496	0.409	0.443	0.846	0.273	0.545
apb	Candidatus Puniceispirillum marinum IMCC1322	Aquatic			0.597	0.755	0.474	0.389	0.455	0.86	0.243	0.535
nml	Nakamurella multipartita DSM 44233	Terrestrial		Mesophilic	0.59	0.751	0.437	0.384	0.462	0.857	0.241	0.526
bra	Bradyrhizobium sp. ORS278	Host-associated		Mesophilic	0.647	0.793	0.445	0.363	0.461	0.865	0.237	0.523
fbl	Ferrimonas balearica DSM 9799	Aquatic		Mesophilic	0.653	0.784	0.475	0.389	0.47	0.851	0.242	0.527
kse	Kytococcus sedentarius DSM 20547		Aerobic	Mesophilic	0.651	0.785	0.47	0.388	0.467	0.861	0.262	0.531
msy	Mycoplasma synoviae 53	Host-associated	Facultative	Mesophilic	0.389	0.615	0.368	0.312	0.368	0.834	0.338	0.607
bfr	Bacteroides fragilis YCH46		Anaerobic	Mesophilic	0.628	0.784	0.492	0.403	0.45	0.849	0.254	0.529
sbn	Shewanella baltica OS195	Aquatic	Facultative	Mesophilic	0.638	0.772	0.466	0.383	0.446	0.845	0.233	0.522
msu	Mannheimia succiniciproducens MBEL55E	Host-associated	Anaerobic	Mesophilic	0.645	0.785	0.494	0.431	0.48	0.847	0.27	0.541
mst	Methanosphaera stadtmanae DSM 3091	Host-associated	Anaerobic	Mesophilic	0.5	0.733	0.392	0.377	0.454	0.882	0.219	0.524
chl	Chloroflexus sp. Y-400-fl				0.635	0.783	0.419	0.385	0.492	0.868	0.265	0.543
cho	Cryptosporidium hominis TU502				0.389	0.602	0.365	0.301	0.381	0.885	0.339	0.604
tws	Tropheryma whipplei TW08/27	Host-associated	Aerobic	Mesophilic	0.519	0.706	0.404	0.354	0.424	0.859	0.263	0.54
msm	Mycobacterium smegmatis str. MC2 155	Host-associated	Aerobic	Mesophilic	0.659	0.793	0.445	0.363	0.438	0.872	0.244	0.532
msl	Methylocella silvestris BL2	Terrestrial	Aerobic	Mesophilic	0.614	0.762	0.43	0.355	0.433	0.863	0.248	0.536
chu	Cytophaga hutchinsonii ATCC 33406	Multiple	Aerobic	Mesophilic	0.598	0.773	0.526	0.381	0.464	0.873	0.241	0.522
msi	Methanobrevibacter smithii ATCC 35061	Multiple	Anaerobic	Mesophilic	0.547	0.758	0.421	0.386	0.429	0.876	0.23	0.534
spq	Salmonella enterica subsp. enterica serovar Paratyphi B str. SPB7				0.649	0.795	0.507	0.409	0.452	0.844	0.241	0.527
zin	Candidatus Zinderia insecticola CARI				0.392	0.624	0.41	0.345	0.483	0.873	0.317	0.583
chy	Carboxydothermus hydrogenoformans Z-2901	Aquatic	Anaerobic	Hyperthermophilic	0.545	0.735	0.463	0.386	0.419	0.863	0.195	0.495
mse	Metallosphaera sedula DSM 5348	Specialized	Aerobic	Thermophilic	0.618	0.786	0.457	0.383	0.419	0.89	0.274	0.577
ecx	Escherichia coli HS	Host-associated	Facultative	Mesophilic	0.661	0.795	0.511	0.411	0.458	0.846	0.243	0.525
lwe	Listeria welshimeri serovar 6b str. SLCC5334	Multiple	Facultative	Mesophilic	0.612	0.771	0.449	0.415	0.48	0.848	0.261	0.533
ooe	Oenococcus oeni PSU-1	Multiple	Facultative	Mesophilic	0.541	0.724	0.427	0.387	0.458	0.857	0.314	0.57
sps	Streptococcus pyogenes SSI-1	Host-associated	Facultative	Mesophilic	0.563	0.727	0.457	0.387	0.468	0.858	0.289	0.568
vpr	Veillonella parvula DSM 2008	Host-associated	Anaerobic	Mesophilic	0.578	0.747	0.402	0.379	0.456	0.862	0.245	0.545
pfl	Pseudomonas fluorescens Pf-5	Multiple	Aerobic	Mesophilic	0.641	0.779	0.427	0.35	0.448	0.852	0.233	0.522
pfo	Pseudomonas fluorescens Pf0-1	Multiple	Aerobic	Mesophilic	0.634	0.771	0.433	0.354	0.443	0.855	0.234	0.525
vpe	Variovorax paradoxus EPS	Multiple	Aerobic	Mesophilic	0.649	0.791	0.536	0.383	0.46	0.862	0.226	0.517
pfu	Pyrococcus furiosus DSM 3638	Aquatic	Anaerobic	Hyperthermophilic	0.542	0.717	0.466	0.392	0.414	0.868	0.24	0.541
spv	Streptococcus pneumoniae Hungary19A-6	Multiple	Facultative	Mesophilic	0.604	0.765	0.502	0.414	0.432	0.832	0.28	0.555
pmn	Prochlorococcus marinus str. NATL2A	Aquatic		Mesophilic	0.578	0.758	0.456	0.379	0.455	0.857	0.247	0.53
bte	Burkholderia thailandensis E264	Terrestrial	Aerobic	Mesophilic	0.656	0.797	0.418	0.365	0.455	0.855	0.235	0.527
vok	Candidatus Vesicomyosocius okutanii HA	Host-associated	Anaerobic	Mesophilic	0.543	0.727	0.433	0.39	0.448	0.85	0.231	0.519
sph	Streptococcus pyogenes MGAS10270	Host-associated	Facultative	Mesophilic	0.568	0.729	0.472	0.395	0.479	0.861	0.287	0.571
erw	Ehrlichia ruminantium str. Welgevonden	Host-associated		Mesophilic	0.453	0.639	0.382	0.357	0.498	0.871	0.279	0.536
tnp	Thermotoga naphthophila RKU-10	Specialized	Anaerobic	Hyperthermophilic	0.626	0.762	0.465	0.412	0.457	0.837	0.272	0.546
jde	Jonesia denitrificans DSM 20603		Facultative		0.617	0.763	0.495	0.407	0.465	0.842	0.289	0.546
car	Corynebacterium aurimucosum ATCC 700975	Host-associated	Facultative	Mesophilic	0.552	0.718	0.47	0.389	0.422	0.852	0.245	0.521
btk	Bacillus thuringiensis serovar konkukian str. 97-27	Multiple	Facultative	Mesophilic	0.641	0.782	0.575	0.409	0.481	0.863	0.248	0.517
det	Dehalococcoides ethenogenes 195	Multiple	Anaerobic	Mesophilic	0.51	0.717	0.37	0.36	0.431	0.861	0.224	0.511
hha	Halorhodospira halophila SL1				0.597	0.765	0.434	0.387	0.482	0.855	0.251	0.538
dev	Dehalococcoides sp. VS	Aquatic	Anaerobic	Mesophilic	0.516	0.714	0.372	0.361	0.409	0.854	0.23	0.511
cat	Croceibacter atlanticus HTCC2559	Aquatic	Aerobic		0.642	0.795	0.43	0.382	0.429	0.863	0.223	0.514
deh	Dehalococcoides sp. CBDB1	Multiple	Anaerobic	Mesophilic	0.51	0.71	0.399	0.368	0.418	0.859	0.232	0.514
cai	Catenulispora acidiphila DSM 44928	Terrestrial	Aerobic	Mesophilic	0.623	0.769	0.44	0.36	0.439	0.856	0.257	0.537
erg	Ehrlichia ruminantium str. Gardel	Host-associated		Mesophilic	0.452	0.639	0.383	0.358	0.499	0.871	0.28	0.536
syd	Synechococcus sp. CC9605	Aquatic		Mesophilic	0.59	0.77	0.439	0.365	0.414	0.858	0.238	0.534
cal	Candida albicans SC5314				0.618	0.783	0.465	0.405	0.474	0.856	0.279	0.537
cac	Clostridium acetobutylicum ATCC 824	Multiple	Anaerobic	Mesophilic	0.608	0.779	0.579	0.415	0.488	0.846	0.268	0.546
cab	Chlamydophila abortus S26/3	Host-associated		Mesophilic	0.468	0.692	0.381	0.367	0.536	0.868	0.307	0.573
caa	Coraliomargarita akajimensis DSM 45221	Aquatic	Aerobic	Mesophilic	0.572	0.748	0.469	0.387	0.448	0.86	0.228	0.523
deg	Dehalococcoides sp. GT	Aquatic	Anaerobic	Mesophilic	0.531	0.713	0.478	0.361	0.412	0.857	0.228	0.509
xcb	Xanthomonas campestris pv. campestris str. 8004	Host-associated	Aerobic	Mesophilic	0.618	0.776	0.444	0.363	0.449	0.86	0.255	0.54
tau	Tolumonas auensis DSM 9187	Aquatic	Facultative	Mesophilic	0.607	0.774	0.53	0.428	0.48	0.837	0.258	0.537
spz	Streptococcus pyogenes MGAS5005	Host-associated	Facultative	Mesophilic	0.567	0.725	0.466	0.391	0.471	0.858	0.285	0.567
hhe	Helicobacter hepaticus ATCC 51449	Host-associated	Aerobic	Mesophilic	0.587	0.725	0.426	0.359	0.441	0.851	0.216	0.506
xce	Xylanimonas cellulosilytica DSM 15894	Specialized	Aerobic		0.607	0.772	0.56	0.403	0.432	0.841	0.282	0.545
aco	Aminobacterium colombiense DSM 12261	Aquatic	Anaerobic	Mesophilic	0.583	0.744	0.436	0.392	0.441	0.848	0.209	0.512
spr	Streptococcus pneumoniae R6	Multiple	Facultative	Mesophilic	0.592	0.75	0.506	0.417	0.448	0.837	0.275	0.551
spo	Schizosaccharomyces pombe 972h-				0.62	0.784	0.477	0.415	0.484	0.854	0.27	0.533
spt	Salmonella enterica subsp. enterica serovar Paratyphi A str. ATCC 9150	Host-associated	Facultative	Mesophilic	0.648	0.794	0.475	0.411	0.449	0.845	0.237	0.526
spu	Strongylocentrotus purpuratus				0.678	0.798	0.453	0.409	0.528	0.87	0.256	0.537
xom	Xanthomonas oryzae pv. oryzae MAFF 311018	Host-associated	Aerobic	Mesophilic	0.607	0.771	0.488	0.397	0.468	0.864	0.255	0.541
spw	Streptococcus pneumoniae CGSP14	Multiple	Facultative	Mesophilic	0.6	0.756	0.498	0.411	0.444	0.835	0.28	0.552
tad	Trichoplax adhaerens				0.65	0.79	0.515	0.415	0.516	0.875	0.251	0.534
spi	Streptococcus pyogenes MGAS10750	Host-associated	Facultative	Mesophilic	0.57	0.727	0.465	0.391	0.466	0.858	0.283	0.568
taf	Thermosipho africanus TCF52B	Specialized	Anaerobic	Thermophilic	0.632	0.779	0.519	0.428	0.468	0.851	0.27	0.546
tag	Thermosphaera aggregans DSM 11486	Specialized	Anaerobic	Hyperthermophilic	0.58	0.719	0.408	0.385	0.54	0.904	0.292	0.591
spl	Shewanella pealeana ATCC 700345		Facultative	Mesophilic	0.64	0.776	0.449	0.369	0.456	0.849	0.253	0.536
spm	Streptococcus pyogenes MGAS8232	Host-associated	Facultative	Mesophilic	0.563	0.727	0.458	0.387	0.472	0.858	0.284	0.566
spn	Streptococcus pneumoniae TIGR4	Multiple	Facultative	Mesophilic	0.586	0.753	0.504	0.417	0.428	0.832	0.277	0.553
tac	Thermoplasma acidophilum DSM 1728	Specialized	Facultative	Thermophilic	0.561	0.73	0.41	0.374	0.477	0.891	0.273	0.563
tal	Thermocrinis albus DSM 14484		Aerobic	Thermophilic	0.552	0.72	0.418	0.376	0.455	0.863	0.222	0.506
tam	Thermovibrio ammonificans HB-1		Anaerobic	Thermophilic	0.492	0.678	0.403	0.365	0.428	0.851	0.209	0.513
sed	Salmonella enterica subsp. enterica serovar Dublin str. CT_02021853	Multiple	Facultative	Mesophilic	0.646	0.791	0.506	0.408	0.45	0.844	0.241	0.528
spc	Shewanella putrefaciens CN-32	Multiple	Facultative	Mesophilic	0.641	0.775	0.46	0.378	0.469	0.856	0.238	0.528
spd	Streptococcus pneumoniae D39	Multiple	Facultative	Mesophilic	0.583	0.747	0.512	0.422	0.45	0.836	0.278	0.553
spe	Serratia proteamaculans 568	Multiple	Facultative	Mesophilic	0.682	0.812	0.434	0.378	0.441	0.84	0.241	0.52
spf	Streptococcus pyogenes str. Manfredo	Host-associated	Facultative	Mesophilic	0.559	0.728	0.461	0.389	0.484	0.862	0.293	0.573
spg	Streptococcus pyogenes MGAS315	Host-associated	Facultative	Mesophilic	0.563	0.727	0.457	0.387	0.472	0.858	0.285	0.566
afl	Anoxybacillus flavithermus WK1	Specialized	Facultative	Thermophilic	0.599	0.766	0.485	0.398	0.461	0.855	0.249	0.53
afm	Aspergillus fumigatus Af293				0.637	0.782	0.394	0.359	0.501	0.861	0.261	0.533
afn	Acidaminococcus fermentans DSM 20731	Multiple	Anaerobic	Mesophilic	0.573	0.753	0.459	0.384	0.47	0.859	0.261	0.545
afo	Acidimicrobium ferrooxidans DSM 10331	Specialized	Anaerobic	Thermophilic	0.565	0.754	0.475	0.393	0.443	0.873	0.241	0.54
bpl	Burkholderia pseudomallei 1106a	Terrestrial	Aerobic	Mesophilic	0.667	0.804	0.44	0.359	0.433	0.851	0.235	0.526
sit	Ruegeria sp. TM1040	Multiple			0.622	0.756	0.429	0.354	0.461	0.853	0.241	0.525
afe	Acidithiobacillus ferrooxidans ATCC 53993	Specialized	Aerobic	Mesophilic	0.602	0.754	0.441	0.391	0.457	0.858	0.252	0.537
siy	Sulfolobus islandicus Y.G.57.14			Hyperthermophilic	0.552	0.742	0.462	0.387	0.437	0.891	0.261	0.562
mpa	Mycobacterium avium subsp. paratuberculosis K-10	Multiple	Aerobic	Mesophilic	0.627	0.776	0.473	0.388	0.403	0.869	0.246	0.534
csa	Chromohalobacter salexigens DSM 3043		Aerobic	Mesophilic	0.628	0.77	0.472	0.385	0.423	0.856	0.231	0.525
fph	Francisella philomiragia subsp. philomiragia ATCC 25017	Multiple	Aerobic	Mesophilic	0.607	0.777	0.491	0.406	0.447	0.857	0.25	0.538
hoh	Haliangium ochraceum DSM 14365	Aquatic	Aerobic	Mesophilic	0.642	0.784	0.521	0.376	0.487	0.863	0.265	0.542
tai	Thermanaerovibrio acidaminovorans DSM 6589	Terrestrial	Anaerobic	Thermophilic	0.575	0.759	0.415	0.373	0.443	0.832	0.242	0.527
sia	Sulfolobus islandicus M.14.25	Specialized	Aerobic	Hyperthermophilic	0.549	0.741	0.464	0.388	0.449	0.893	0.271	0.568
hor	Halothermothrix orenii H 168	Aquatic	Anaerobic	Thermophilic	0.635	0.778	0.45	0.402	0.431	0.842	0.236	0.519
sid	Sulfolobus islandicus M.16.4	Specialized	Aerobic	Hyperthermophilic	0.553	0.741	0.464	0.388	0.428	0.89	0.264	0.564
sse	Shewanella sediminis HAW-EB3	Aquatic	Facultative	Psychrophilic	0.672	0.805	0.455	0.374	0.486	0.851	0.248	0.529
afu	Archaeoglobus fulgidus DSM 4304	Aquatic	Anaerobic	Hyperthermophilic	0.508	0.743	0.371	0.367	0.466	0.899	0.234	0.555
sii	Sulfolobus islandicus L.D.8.5	Specialized	Aerobic	Hyperthermophilic	0.564	0.75	0.46	0.385	0.432	0.894	0.269	0.565
afw	Anaeromyxobacter sp. Fw109-5	Terrestrial	Anaerobic		0.619	0.779	0.491	0.401	0.464	0.856	0.25	0.537
spa	Streptococcus pyogenes MGAS10394	Host-associated	Facultative	Mesophilic	0.57	0.727	0.461	0.388	0.475	0.858	0.283	0.566
sin	Sulfolobus islandicus Y.N.15.51	Specialized		Hyperthermophilic	0.576	0.753	0.46	0.385	0.431	0.892	0.263	0.565
sim	Sulfolobus islandicus M.16.27	Specialized	Aerobic	Hyperthermophilic	0.525	0.727	0.469	0.391	0.443	0.893	0.271	0.569
sil	Ruegeria pomeroyi DSS-3	Aquatic	Aerobic		0.644	0.763	0.425	0.35	0.437	0.853	0.222	0.516
maq	Marinobacter aquaeolei VT8	Aquatic	Facultative	Mesophilic	0.627	0.776	0.463	0.38	0.471	0.862	0.249	0.533
gca	Gallionella capsiferriformans ES-2	Aquatic		Mesophilic	0.604	0.764	0.558	0.404	0.487	0.866	0.247	0.547
aoe	Alkaliphilus oremlandii OhILAs	Aquatic	Anaerobic	Mesophilic	0.601	0.769	0.433	0.389	0.427	0.848	0.238	0.518
mar	Microcystis aeruginosa NIES-843	Aquatic	Aerobic	Mesophilic	0.534	0.727	0.438	0.386	0.42	0.86	0.241	0.531
mau	Micromonospora aurantiaca ATCC 27029	Multiple	Aerobic	Mesophilic	0.648	0.791	0.421	0.371	0.464	0.866	0.259	0.539
nph	Natronomonas pharaonis DSM 2160	Aquatic	Aerobic		0.622	0.778	0.428	0.36	0.406	0.885	0.239	0.541
sna	Stackebrandtia nassauensis DSM 44728		Aerobic		0.627	0.774	0.441	0.363	0.453	0.862	0.258	0.544
sno	Starkeya novella DSM 506				0.629	0.771	0.44	0.362	0.443	0.854	0.24	0.527
lac	Lactobacillus acidophilus NCFM	Multiple	Facultative	Mesophilic	0.6	0.754	0.412	0.377	0.46	0.841	0.302	0.57
maa	Mycoplasma agalactiae PG2	Host-associated	Facultative	Psychrophilic	0.436	0.657	0.296	0.291	0.401	0.864	0.348	0.61
mac	Methanosarcina acetivorans C2A	Aquatic	Anaerobic	Mesophilic	0.6	0.762	0.41	0.387	0.418	0.882	0.222	0.528
mab	Mycobacterium abscessus ATCC 19977	Multiple	Aerobic	Mesophilic	0.599	0.768	0.464	0.38	0.389	0.863	0.246	0.534
mae	Methanococcus aeolicus Nankai-3	Aquatic	Anaerobic	Mesophilic	0.588	0.777	0.374	0.362	0.498	0.868	0.212	0.515
aor	Aspergillus oryzae RIB40				0.548	0.714	0.36	0.34	0.489	0.883	0.268	0.554
rru	Rhodospirillum rubrum ATCC 11170	Multiple	Facultative	Mesophilic	0.621	0.775	0.49	0.4	0.456	0.853	0.236	0.526
ctl	Chlamydia trachomatis L2b/UCH-1/proctitis	Host-associated		Mesophilic	0.46	0.686	0.389	0.373	0.528	0.866	0.308	0.575
las	Candidatus Liberibacter asiaticus str. psy62			Mesophilic	0.459	0.652	0.409	0.378	0.481	0.862	0.248	0.533
tbi	Thermobispora bispora DSM 43833	Terrestrial	Aerobic	Thermophilic	0.609	0.762	0.48	0.35	0.457	0.872	0.24	0.529
lhe	Lactobacillus helveticus DPC 4571	Multiple	Facultative	Mesophilic	0.621	0.75	0.373	0.349	0.469	0.856	0.292	0.565
mja	Methanocaldococcus jannaschii DSM 2661	Aquatic	Anaerobic	Hyperthermophilic	0.596	0.78	0.36	0.352	0.504	0.871	0.223	0.522
vfi	Vibrio fischeri ES114	Multiple	Facultative	Mesophilic	0.635	0.789	0.48	0.392	0.447	0.845	0.251	0.533
ssl	Sclerotinia sclerotiorum 1980 UF-70				0.634	0.787	0.415	0.379	0.494	0.862	0.263	0.534
mjl	Mycobacterium sp. JLS	Multiple		Mesophilic	0.637	0.785	0.426	0.374	0.428	0.87	0.255	0.539
pdi	Parabacteroides distasonis ATCC 8503	Host-associated	Anaerobic	Mesophilic	0.608	0.78	0.455	0.4	0.468	0.846	0.246	0.526
lhk	Laribacter hongkongensis HLHK9	Host-associated	Anaerobic	Mesophilic	0.604	0.744	0.457	0.401	0.464	0.862	0.249	0.542
fpl	Ferroglobus placidus DSM 10642	Specialized	Anaerobic		0.503	0.74	0.375	0.361	0.424	0.887	0.206	0.531
yli	Yarrowia lipolytica CLIB122				0.632	0.771	0.459	0.401	0.476	0.858	0.265	0.538
eci	Escherichia coli UTI89	Host-associated	Facultative	Mesophilic	0.666	0.794	0.482	0.415	0.453	0.842	0.245	0.526
lba	Leptotrichia buccalis C-1013-b	Host-associated	Anaerobic	Mesophilic	0.518	0.719	0.445	0.398	0.491	0.844	0.27	0.542
lsa	Lactobacillus sakei subsp. sakei 23K	Multiple	Facultative	Mesophilic	0.585	0.738	0.424	0.398	0.479	0.865	0.29	0.57
ttr	Thermobaculum terrenum ATCC BAA-798	Specialized	Aerobic	Hyperthermophilic	0.593	0.767	0.547	0.395	0.441	0.864	0.26	0.549
lsl	Lactobacillus salivarius UCC118	Host-associated	Facultative	Mesophilic	0.584	0.743	0.463	0.413	0.481	0.852	0.287	0.555
ppa	Pichia pastoris GS115				0.63	0.783	0.457	0.4	0.476	0.857	0.278	0.533
ttu	Teredinibacter turnerae T7901	Host-associated	Aerobic	Mesophilic	0.622	0.78	0.453	0.372	0.441	0.86	0.246	0.543
ttj	Thermus thermophilus HB8	Specialized	Aerobic	Thermophilic	0.589	0.746	0.454	0.402	0.46	0.858	0.252	0.532
rrs	Roseiflexus sp. RS-1	Specialized	Facultative	Thermophilic	0.611	0.769	0.438	0.386	0.469	0.864	0.267	0.548
tth	Thermus thermophilus HB27	Specialized	Aerobic	Thermophilic	0.582	0.747	0.449	0.397	0.446	0.861	0.25	0.535
csc	Caldicellulosiruptor saccharolyticus DSM 8903	Specialized	Anaerobic	Thermophilic	0.583	0.76	0.478	0.398	0.457	0.841	0.255	0.539
lsp	Lysinibacillus sphaericus C3-41	Specialized	Aerobic	Mesophilic	0.623	0.771	0.445	0.391	0.469	0.863	0.248	0.528
cje	Campylobacter jejuni subsp. jejuni NCTC 11168	Multiple	Microaerophilic	Mesophilic	0.571	0.721	0.395	0.371	0.442	0.864	0.217	0.51
tte	Thermoanaerobacter tengcongensis MB4	Specialized	Anaerobic	Hyperthermophilic	0.642	0.785	0.467	0.389	0.482	0.85	0.258	0.533
bfs	Bacteroides fragilis NCTC 9343	Host-associated	Anaerobic	Mesophilic	0.633	0.789	0.462	0.406	0.462	0.85	0.245	0.527
clo	Clostridiales genomosp. BVAB3 str. UPII9-5				0.569	0.721	0.392	0.391	0.465	0.859	0.256	0.53
bja	Bradyrhizobium japonicum USDA 110	Host-associated	Aerobic	Mesophilic	0.646	0.787	0.455	0.37	0.465	0.864	0.227	0.518
tsi	Thermococcus sibiricus MM 739		Anaerobic	Hyperthermophilic	0.558	0.714	0.416	0.386	0.488	0.883	0.237	0.541
pcr	Psychrobacter cryohalolentis K5	Multiple		Psychrophilic	0.596	0.747	0.463	0.381	0.438	0.873	0.226	0.524
pcs	Penicillium chrysogenum Wisconsin 54-1255				0.608	0.769	0.392	0.358	0.506	0.865	0.256	0.53
ent	Enterobacter sp. 638	Host-associated			0.659	0.794	0.506	0.408	0.462	0.841	0.255	0.533
gtn	Geobacillus thermodenitrificans NG80-2	Specialized	Facultative	Thermophilic	0.615	0.766	0.494	0.402	0.474	0.858	0.256	0.537
pcu	Candidatus Protochlamydia amoebophila UWE25	Host-associated		Mesophilic	0.544	0.691	0.45	0.411	0.528	0.874	0.281	0.562
ssc	Sus scrofa				0.681	0.793	0.407	0.387	0.566	0.872	0.28	0.546
pcl	Pyrobaculum calidifontis JCM 11548	Specialized	Facultative	Hyperthermophilic	0.541	0.736	0.407	0.372	0.461	0.882	0.271	0.565
asa	Aeromonas salmonicida subsp. salmonicida A449	Aquatic	Facultative	Mesophilic	0.651	0.782	0.488	0.397	0.45	0.841	0.245	0.529
csy	Cenarchaeum symbiosum A				0.606	0.791	0.408	0.374	0.435	0.873	0.265	0.553
pca	Pelobacter carbinolicus DSM 2380	Aquatic	Anaerobic	Mesophilic	0.549	0.749	0.472	0.39	0.402	0.84	0.204	0.504
ecw	Escherichia coli E24377A	Host-associated	Facultative	Mesophilic	0.667	0.796	0.476	0.411	0.45	0.842	0.243	0.525
cef	Corynebacterium efficiens YS-314	Multiple	Facultative	Mesophilic	0.588	0.754	0.478	0.393	0.434	0.861	0.237	0.526
dac	Delftia acidovorans SPH-1	Multiple	Aerobic	Mesophilic	0.673	0.813	0.458	0.373	0.45	0.866	0.238	0.527
dal	Desulfatibacillum alkenivorans AK-01	Aquatic	Anaerobic	Mesophilic	0.57	0.759	0.463	0.383	0.449	0.87	0.235	0.535
pjd	Paenibacillus sp. JDR-2	Terrestrial	Aerobic	Mesophilic	0.615	0.781	0.543	0.389	0.441	0.852	0.254	0.534
cel	Caenorhabditis elegans				0.649	0.784	0.507	0.411	0.535	0.874	0.263	0.539
bat	Bacillus anthracis str. Sterne	Multiple	Facultative	Mesophilic	0.64	0.782	0.478	0.415	0.478	0.864	0.252	0.524
ppn	Paludibacter propionicigenes WB4	Terrestrial	Anaerobic	Mesophilic	0.61	0.786	0.448	0.412	0.472	0.857	0.251	0.53
dat	Desulfobacterium autotrophicum HRM2	Multiple	Anaerobic	Mesophilic	0.561	0.752	0.447	0.395	0.454	0.857	0.23	0.524
dau	Candidatus Desulforudis audaxviator MP104C	Specialized			0.57	0.752	0.395	0.362	0.435	0.845	0.22	0.503
kko	Kangiella koreensis DSM 16069	Aquatic	Facultative	Mesophilic	0.605	0.767	0.51	0.372	0.487	0.866	0.243	0.537
tjr	Thermincola potens JR	Specialized	Anaerobic	Thermophilic	0.501	0.73	0.386	0.366	0.389	0.838	0.213	0.502
dap	Denitrovibrio acetiphilus DSM 12809	Aquatic	Anaerobic	Mesophilic	0.577	0.749	0.45	0.376	0.446	0.854	0.23	0.522
dar	Dechloromonas aromatica RCB	Multiple	Facultative		0.612	0.761	0.433	0.381	0.457	0.864	0.225	0.528
bar	Bacillus anthracis str. 'Ames Ancestor'	Terrestrial	Facultative	Mesophilic	0.632	0.777	0.479	0.416	0.472	0.862	0.252	0.525
ecv	Escherichia coli APEC O1	Host-associated	Facultative	Mesophilic	0.667	0.795	0.47	0.406	0.445	0.841	0.242	0.525
bcy	Bacillus cytotoxicus NVH 391-98	Terrestrial	Aerobic	Mesophilic	0.627	0.774	0.507	0.412	0.464	0.854	0.251	0.522
mxa	Myxococcus xanthus DK 1622	Terrestrial	Aerobic	Mesophilic	0.636	0.781	0.461	0.379	0.479	0.863	0.265	0.543
cbr	Caenorhabditis briggsae				0.651	0.785	0.486	0.421	0.543	0.873	0.265	0.54
kpu	Klebsiella pneumoniae subsp. pneumoniae NTUH-K2044	Multiple	Facultative	Mesophilic	0.63	0.783	0.484	0.39	0.447	0.846	0.246	0.526
nfa	Nocardia farcinica IFM 10152	Multiple	Aerobic	Mesophilic	0.639	0.773	0.463	0.379	0.471	0.876	0.253	0.535
xla	Xenopus laevis				0.659	0.789	0.405	0.387	0.54	0.87	0.292	0.557
spy	Streptococcus pyogenes M1 GAS	Host-associated	Facultative	Mesophilic	0.575	0.731	0.44	0.376	0.467	0.856	0.293	0.573
afr	Acidithiobacillus ferrooxidans ATCC 23270	Multiple	Facultative	Mesophilic	0.612	0.76	0.458	0.38	0.449	0.857	0.242	0.531
vpo	Vanderwaltozyma polyspora DSM 70294				0.636	0.797	0.467	0.409	0.497	0.864	0.261	0.527
ppw	Pseudomonas putida W619	Multiple	Aerobic	Mesophilic	0.629	0.77	0.492	0.355	0.441	0.856	0.234	0.523
kpn	Klebsiella pneumoniae subsp. pneumoniae MGH 78578	Multiple	Facultative	Mesophilic	0.624	0.783	0.464	0.4	0.449	0.847	0.248	0.528
tgu	Taeniopygia guttata				0.703	0.802	0.408	0.381	0.544	0.866	0.287	0.551
mdi	Methylobacterium extorquens DM4	Terrestrial	Aerobic	Mesophilic	0.664	0.784	0.46	0.377	0.423	0.849	0.241	0.527
mdo	Monodelphis domestica				0.687	0.792	0.402	0.374	0.549	0.857	0.281	0.543
lmo	Listeria monocytogenes EGD-e	Multiple	Facultative	Mesophilic	0.607	0.781	0.51	0.418	0.478	0.848	0.261	0.534
sep	Staphylococcus epidermidis ATCC 12228	Host-associated	Facultative	Mesophilic	0.585	0.749	0.479	0.42	0.477	0.849	0.259	0.524
gfo	Gramella forsetii KT0803	Multiple	Aerobic	Mesophilic	0.627	0.788	0.438	0.387	0.448	0.864	0.244	0.524
mbo	Mycobacterium bovis AF2122/97	Host-associated	Aerobic	Mesophilic	0.626	0.771	0.473	0.388	0.41	0.864	0.24	0.531
pho	Pyrococcus horikoshii OT3	Aquatic	Anaerobic	Hyperthermophilic	0.551	0.71	0.487	0.412	0.442	0.88	0.275	0.561
hla	Halorubrum lacusprofundi ATCC 49239	Aquatic	Aerobic	Mesophilic	0.56	0.733	0.414	0.351	0.457	0.884	0.259	0.554
ftu	Francisella tularensis subsp. tularensis SCHU S4	Aquatic	Aerobic		0.556	0.739	0.426	0.385	0.492	0.878	0.285	0.56
vvy	Vibrio vulnificus YJ016	Aquatic	Facultative	Mesophilic	0.645	0.783	0.494	0.401	0.468	0.848	0.244	0.529
ftw	Francisella tularensis subsp. tularensis WY96-3418	Host-associated	Aerobic	Mesophilic	0.531	0.725	0.425	0.385	0.447	0.857	0.257	0.544
dsy	Desulfitobacterium hafniense Y51	Specialized	Anaerobic	Mesophilic	0.56	0.761	0.444	0.391	0.421	0.867	0.229	0.524
vch	Vibrio cholerae O1 biovar El Tor str. N16961	Aquatic	Facultative	Mesophilic	0.639	0.774	0.487	0.423	0.454	0.844	0.249	0.533
smu	Streptococcus mutans UA159	Host-associated	Facultative	Mesophilic	0.599	0.75	0.458	0.408	0.436	0.839	0.281	0.548
dge	Deinococcus geothermalis DSM 11300	Aquatic	Aerobic	Mesophilic	0.641	0.783	0.477	0.39	0.503	0.861	0.283	0.54
sms	Candidatus Sulcia muelleri SMDSEM	Specialized			0.269	0.665	0.476	0.432	0.42	0.871	0.262	0.538
smr	Staphylothermus marinus F1	Specialized	Anaerobic	Hyperthermophilic	0.563	0.71	0.49	0.417	0.419	0.889	0.291	0.591
ret	Rhizobium etli CFN 42	Host-associated	Aerobic	Mesophilic	0.627	0.761	0.448	0.365	0.47	0.856	0.237	0.522
gob	Geodermatophilus obscurus DSM 43160	Terrestrial	Aerobic	Mesophilic	0.655	0.793	0.448	0.368	0.449	0.856	0.25	0.535
fta	Francisella tularensis subsp. holarctica FTNF002-00	Multiple	Aerobic	Mesophilic	0.541	0.729	0.432	0.391	0.438	0.854	0.248	0.539
blo	Bifidobacterium longum NCC2705	Host-associated	Anaerobic	Mesophilic	0.567	0.729	0.429	0.386	0.394	0.833	0.277	0.546
sml	Stenotrophomonas maltophilia K279a	Multiple	Aerobic	Mesophilic	0.622	0.769	0.468	0.383	0.461	0.858	0.246	0.534
bli	Bacillus licheniformis ATCC 14580	Terrestrial	Facultative	Mesophilic	0.612	0.774	0.482	0.393	0.474	0.858	0.258	0.533
gox	Gluconobacter oxydans 621H	Multiple	Aerobic	Mesophilic	0.603	0.762	0.454	0.376	0.446	0.853	0.259	0.541
cwo	Conexibacter woesei DSM 14684	Terrestrial	Aerobic	Mesophilic	0.619	0.773	0.434	0.382	0.452	0.865	0.25	0.543
ftf	Francisella tularensis subsp. tularensis FSC198	Aquatic	Aerobic	Mesophilic	0.554	0.738	0.425	0.384	0.499	0.876	0.286	0.561
smf	Streptobacillus moniliformis DSM 12112	Host-associated	Microaerophilic	Mesophilic	0.489	0.675	0.366	0.345	0.461	0.85	0.273	0.556
hch	Hahella chejuensis KCTC 2396	Aquatic	Facultative	Mesophilic	0.676	0.809	0.454	0.371	0.479	0.858	0.252	0.535
hci	Candidatus Hodgkinia cicadicola Dsem	Specialized			0.309	0.547	0.363	0.325	0.578	0.894	0.326	0.605
vvu	Vibrio vulnificus CMCP6	Aquatic	Facultative	Mesophilic	0.65	0.778	0.464	0.404	0.468	0.847	0.243	0.527
sma	Streptomyces avermitilis MA-4680	Multiple	Aerobic	Mesophilic	0.636	0.775	0.437	0.358	0.472	0.863	0.252	0.533
ftn	Francisella novicida U112	Multiple	Aerobic	Mesophilic	0.548	0.734	0.445	0.398	0.463	0.864	0.266	0.548
ecf	Escherichia coli O157_H7 str. EC4115	Multiple	Facultative	Mesophilic	0.679	0.803	0.467	0.404	0.455	0.842	0.252	0.522
ece	Escherichia coli O157_H7 str. EDL933	Host-associated	Facultative	Mesophilic	0.681	0.801	0.469	0.406	0.45	0.841	0.245	0.526
ecd	Escherichia coli str. K-12 substr. DH10B	Host-associated	Facultative	Mesophilic	0.661	0.794	0.516	0.415	0.453	0.846	0.255	0.532
ecc	Escherichia coli CFT073	Host-associated	Facultative	Mesophilic	0.67	0.793	0.466	0.403	0.446	0.841	0.247	0.528
mmx	Methanococcus maripaludis C6	Aquatic	Anaerobic	Mesophilic	0.566	0.765	0.387	0.373	0.502	0.868	0.222	0.518
eca	Pectobacterium atrosepticum SCRI1043	Multiple	Facultative	Mesophilic	0.666	0.805	0.464	0.403	0.468	0.844	0.245	0.526
mmz	Methanococcus maripaludis C7	Aquatic	Anaerobic	Mesophilic	0.588	0.781	0.393	0.379	0.499	0.869	0.225	0.52
eco	Escherichia coli str. K-12 substr. MG1655	Host-associated	Facultative	Mesophilic	0.666	0.795	0.48	0.414	0.448	0.844	0.249	0.528
ecn	Ehrlichia canis str. Jake	Host-associated			0.453	0.639	0.368	0.359	0.499	0.873	0.271	0.534
mmw	Marinomonas sp. MWYL1	Aquatic	Aerobic	Mesophilic	0.654	0.791	0.459	0.374	0.466	0.863	0.248	0.535
mmq	Methanococcus maripaludis C5	Aquatic	Anaerobic	Mesophilic	0.574	0.777	0.389	0.375	0.498	0.867	0.219	0.516
mmp	Methanococcus maripaludis S2	Aquatic	Anaerobic	Mesophilic	0.586	0.785	0.388	0.374	0.478	0.873	0.231	0.527
pub	Candidatus Pelagibacter ubique HTCC1062	Aquatic	Aerobic	Mesophilic	0.571	0.734	0.419	0.376	0.454	0.873	0.242	0.529
mmr	Maricaulis maris MCS10	Aquatic	Facultative	Mesophilic	0.596	0.751	0.457	0.377	0.493	0.87	0.26	0.546
asc	Acidilobus saccharovorans 345-15		Anaerobic	Hyperthermophilic	0.579	0.749	0.427	0.408	0.468	0.9	0.251	0.56
nth	Natranaerobius thermophilus JW/NM-WN-LF	Specialized		Thermophilic	0.568	0.729	0.45	0.375	0.475	0.854	0.237	0.528
ecu	Encephalitozoon cuniculi GB-M1				0.322	0.574	0.31	0.275	0.446	0.889	0.324	0.602
ecs	Escherichia coli O157_H7 str. Sakai	Host-associated	Facultative	Mesophilic	0.679	0.801	0.47	0.407	0.445	0.84	0.242	0.524
mmh	Methanohalophilus mahii DSM 5219	Specialized	Anaerobic	Mesophilic	0.551	0.745	0.417	0.383	0.462	0.874	0.21	0.521
aeh	Alkalilimnicola ehrlichii MLHE-1	Aquatic	Facultative		0.605	0.767	0.45	0.373	0.451	0.861	0.245	0.537
lma	Leishmania major strain Friedlin				0.608	0.77	0.546	0.446	0.473	0.866	0.271	0.545
mmg	Methanothermobacter marburgensis str. Marburg	Aquatic	Anaerobic	Thermophilic	0.532	0.754	0.413	0.38	0.519	0.89	0.23	0.534
acb	Acinetobacter baumannii ATCC 17978	Multiple	Aerobic	Mesophilic	0.59	0.761	0.443	0.365	0.445	0.87	0.24	0.536
mma	Methanosarcina mazei Go1	Multiple	Anaerobic	Mesophilic	0.588	0.76	0.394	0.373	0.437	0.887	0.231	0.533
lme	Leuconostoc mesenteroides subsp. mesenteroides ATCC 8293	Multiple	Facultative	Mesophilic	0.565	0.742	0.478	0.422	0.458	0.852	0.262	0.548
lmf	Listeria monocytogenes serotype 4b str. F2365	Multiple	Facultative	Mesophilic	0.623	0.783	0.47	0.414	0.48	0.845	0.257	0.532
mmb	Methylotenera mobilis JLW8	Aquatic	Aerobic	Mesophilic	0.528	0.723	0.471	0.39	0.479	0.859	0.243	0.538
ate	Caldicellulosiruptor bescii DSM 6725	Specialized	Anaerobic	Thermophilic	0.564	0.759	0.468	0.416	0.463	0.843	0.263	0.545
mvu	Methanocaldococcus vulcanius M7	Specialized	Anaerobic	Hyperthermophilic	0.59	0.775	0.362	0.353	0.501	0.869	0.222	0.521
syr	Synechococcus sp. RCC307	Aquatic		Mesophilic	0.569	0.75	0.446	0.37	0.444	0.86	0.222	0.522
ttm	Thermoanaerobacterium thermosaccharolyticum DSM 571	Specialized	Anaerobic	Thermophilic	0.621	0.792	0.486	0.426	0.445	0.838	0.266	0.538
ath	Arabidopsis thaliana				0.661	0.806	0.421	0.368	0.472	0.858	0.249	0.525
cro	Citrobacter rodentium ICC168	Multiple	Facultative	Mesophilic	0.65	0.79	0.463	0.401	0.455	0.846	0.242	0.527
mva	Mycobacterium vanbaalenii PYR-1		Aerobic	Mesophilic	0.621	0.772	0.453	0.371	0.41	0.864	0.248	0.536
atu	Agrobacterium tumefaciens str. C58	Multiple	Aerobic	Mesophilic	0.613	0.764	0.486	0.394	0.48	0.86	0.238	0.524
mvn	Methanococcus vannielii SB	Aquatic	Anaerobic	Mesophilic	0.569	0.766	0.397	0.367	0.491	0.863	0.219	0.515
mvo	Methanococcus voltae A3	Aquatic	Anaerobic	Mesophilic	0.582	0.788	0.387	0.361	0.485	0.865	0.218	0.514
rmr	Rhodothermus marinus DSM 4252	Specialized	Aerobic	Thermophilic	0.636	0.787	0.455	0.375	0.468	0.855	0.26	0.54
nha	Nitrobacter hamburgensis X14	Terrestrial	Aerobic	Mesophilic	0.61	0.762	0.481	0.395	0.451	0.858	0.236	0.524
mag	Magnetospirillum magneticum AMB-1	Aquatic	Microaerophilic	Mesophilic	0.625	0.798	0.441	0.39	0.459	0.857	0.226	0.523
nhl	Nitrosococcus halophilus Nc4	Aquatic	Aerobic	Mesophilic	0.617	0.769	0.448	0.395	0.462	0.858	0.229	0.525
dpo	Drosophila pseudoobscura pseudoobscura				0.666	0.79	0.514	0.414	0.525	0.87	0.269	0.544
pgi	Porphyromonas gingivalis W83	Host-associated	Anaerobic	Mesophilic	0.595	0.75	0.422	0.382	0.526	0.867	0.263	0.534
ptr	Pan troglodytes				0.703	0.808	0.417	0.395	0.572	0.865	0.296	0.55
iho	Ignicoccus hospitalis KIN4/I	Aquatic	Anaerobic	Hyperthermophilic	0.546	0.755	0.417	0.384	0.415	0.866	0.237	0.547
art	Arthrobacter sp. FB24			Mesophilic	0.63	0.773	0.455	0.373	0.448	0.857	0.269	0.541
kfl	Kribbella flavida DSM 17836	Terrestrial	Aerobic	Mesophilic	0.645	0.79	0.452	0.37	0.471	0.858	0.264	0.545
fri	Frankia sp. EuI1c	Multiple	Aerobic	Mesophilic	0.635	0.781	0.443	0.365	0.435	0.87	0.24	0.53
ser	Staphylococcus epidermidis RP62A	Host-associated	Facultative	Mesophilic	0.594	0.752	0.457	0.418	0.478	0.849	0.257	0.524
kol	Kosmotoga olearia TBF 19.5.1	Aquatic		Mesophilic	0.668	0.779	0.464	0.415	0.429	0.855	0.262	0.541
sha	Staphylococcus haemolyticus JCSC1435	Host-associated	Facultative	Mesophilic	0.587	0.741	0.51	0.417	0.483	0.85	0.259	0.529
iag	Ignisphaera aggregans DSM 17230	Aquatic	Anaerobic	Hyperthermophilic	0.573	0.757	0.393	0.365	0.483	0.88	0.276	0.576
rmu	Rothia mucilaginosa DY-18	Host-associated		Mesophilic	0.599	0.741	0.452	0.404	0.474	0.843	0.261	0.533
gpb	gamma proteobacterium HdN1				0.638	0.777	0.422	0.375	0.459	0.867	0.25	0.535
ton	Thermococcus onnurineus NA1	Terrestrial	Anaerobic	Hyperthermophilic	0.5	0.686	0.413	0.38	0.438	0.876	0.226	0.534
dfe	Dyadobacter fermentans DSM 18053	Host-associated	Aerobic	Mesophilic	0.623	0.786	0.424	0.373	0.464	0.869	0.248	0.533
toc	Thermosediminibacter oceani DSM 16646	Specialized	Anaerobic	Thermophilic	0.578	0.754	0.434	0.392	0.464	0.85	0.282	0.551
fma	Finegoldia magna ATCC 29328	Multiple	Anaerobic	Mesophilic	0.542	0.716	0.37	0.325	0.499	0.862	0.272	0.555
rso	Ralstonia solanacearum GMI1000	Multiple	Aerobic	Mesophilic	0.658	0.786	0.443	0.362	0.429	0.849	0.248	0.531
rsh	Rhodobacter sphaeroides ATCC 17029	Multiple	Facultative	Mesophilic	0.624	0.763	0.478	0.388	0.455	0.853	0.24	0.522
cyu	cyanobacterium UCYN-A				0.587	0.777	0.376	0.364	0.481	0.884	0.273	0.546
cyt	Cyanothece sp. ATCC 51142	Aquatic	Facultative	Mesophilic	0.567	0.764	0.452	0.374	0.42	0.86	0.237	0.525
rsd	uncultured Termite group 1 bacterium phylotype Rs-D17				0.535	0.718	0.374	0.363	0.439	0.848	0.244	0.527
ncr	Neurospora crassa OR74A				0.651	0.8	0.416	0.38	0.492	0.867	0.252	0.531
pnu	Polynucleobacter necessarius subsp. asymbioticus QLW-P1DMWA-1	Aquatic	Aerobic	Mesophilic	0.54	0.724	0.447	0.396	0.452	0.866	0.258	0.557
rsa	Renibacterium salmoninarum ATCC 33209	Host-associated	Facultative	Mesophilic	0.627	0.779	0.485	0.397	0.456	0.849	0.242	0.525
pon	Pongo abelii				0.687	0.796	0.416	0.386	0.556	0.859	0.298	0.551
hut	Halorhabdus utahensis DSM 12940	Terrestrial	Aerobic	Mesophilic	0.547	0.731	0.396	0.374	0.377	0.862	0.229	0.547
cyb	Synechococcus sp. JA-2-3B'a_2-13_	Specialized	Facultative	Thermophilic	0.548	0.737	0.409	0.365	0.474	0.867	0.247	0.534
cya	Synechococcus sp. JA-3-3Ab	Specialized	Facultative	Thermophilic	0.54	0.735	0.415	0.37	0.458	0.862	0.246	0.534
bcn	Burkholderia cenocepacia AU 1054			Mesophilic	0.639	0.782	0.445	0.362	0.449	0.857	0.244	0.531
pna	Polaromonas naphthalenivorans CJ2	Aquatic	Aerobic	Mesophilic	0.63	0.776	0.454	0.371	0.463	0.866	0.229	0.515
cyj	Cyanothece sp. PCC 7822	Aquatic	Anaerobic	Mesophilic	0.578	0.748	0.47	0.385	0.433	0.856	0.249	0.534
cfa	Canis lupus familiaris				0.679	0.794	0.408	0.387	0.563	0.86	0.291	0.544
rsp	Rhodobacter sphaeroides 2.4.1	Multiple	Facultative	Mesophilic	0.638	0.762	0.454	0.371	0.469	0.856	0.239	0.517
rsq	Rhodobacter sphaeroides ATCC 17025	Multiple	Facultative	Mesophilic	0.617	0.757	0.47	0.384	0.474	0.854	0.239	0.517
aae	Aquifex aeolicus VF5	Specialized	Aerobic	Hyperthermophilic	0.523	0.711	0.459	0.384	0.452	0.869	0.231	0.517
ste	Streptococcus thermophilus LMD-9	Multiple	Facultative	Mesophilic	0.601	0.753	0.477	0.398	0.436	0.85	0.276	0.552
dth	Dictyoglomus thermophilum H-6-12	Aquatic	Anaerobic	Thermophilic	0.647	0.778	0.487	0.405	0.482	0.848	0.283	0.554
aac	Alicyclobacillus acidocaldarius subsp. acidocaldarius DSM 446	Specialized	Aerobic	Thermophilic	0.597	0.749	0.579	0.414	0.446	0.857	0.256	0.535
stc	Streptococcus thermophilus CNRZ1066	Multiple	Anaerobic	Thermophilic	0.609	0.757	0.452	0.405	0.445	0.851	0.285	0.55
stl	Streptococcus thermophilus LMG 18311	Multiple	Anaerobic	Thermophilic	0.609	0.757	0.452	0.405	0.443	0.851	0.284	0.55
stm	Salmonella enterica subsp. enterica serovar Typhimurium str. LT2	Host-associated	Facultative	Mesophilic	0.643	0.792	0.472	0.408	0.462	0.845	0.247	0.531
sto	Sulfolobus tokodaii str. 7	Specialized	Aerobic	Hyperthermophilic	0.581	0.767	0.473	0.395	0.461	0.896	0.261	0.573
sth	Symbiobacterium thermophilum IAM 14863	Terrestrial	Microaerophilic	Thermophilic	0.567	0.731	0.443	0.37	0.448	0.85	0.246	0.528
sti	Sphaerobacter thermophilus DSM 20745				0.62	0.763	0.435	0.362	0.445	0.886	0.242	0.533
stt	Salmonella enterica subsp. enterica serovar Typhi str. Ty2	Host-associated	Facultative	Mesophilic	0.635	0.791	0.504	0.407	0.444	0.846	0.238	0.529
aat	Aggregatibacter actinomycetemcomitans D11S-1				0.636	0.78	0.488	0.43	0.493	0.857	0.272	0.546
rma	Candidatus Ruthia magnifica str. Cm _Calyptogena magnifica_				0.516	0.71	0.468	0.392	0.453	0.853	0.237	0.523
stp	Salinispora tropica CNB-440	Aquatic	Aerobic	Mesophilic	0.614	0.779	0.463	0.38	0.432	0.861	0.255	0.534
aap	Aggregatibacter aphrophilus NJ8700	Host-associated	Facultative	Mesophilic	0.64	0.776	0.472	0.416	0.483	0.846	0.258	0.532
aas	Candidatus Amoebophilus asiaticus 5a2	Host-associated			0.478	0.695	0.378	0.37	0.477	0.895	0.275	0.563
aar	Acetohalobium arabaticum DSM 5501	Specialized	Anaerobic		0.536	0.739	0.429	0.384	0.418	0.846	0.213	0.502
bta	Bos taurus				0.688	0.798	0.414	0.384	0.567	0.86	0.295	0.548
sty	Salmonella enterica subsp. enterica serovar Typhi str. CT18	Host-associated	Facultative	Mesophilic	0.637	0.79	0.468	0.405	0.442	0.845	0.24	0.529
dtu	Dictyoglomus turgidum DSM 6724	Specialized	Anaerobic	Thermophilic	0.65	0.785	0.488	0.404	0.496	0.861	0.273	0.546
sak	Streptococcus agalactiae A909	Host-associated	Facultative	Mesophilic	0.6	0.756	0.44	0.394	0.474	0.849	0.26	0.544
saj	Staphylococcus aureus subsp. aureus JH9	Host-associated	Facultative	Mesophilic	0.605	0.75	0.491	0.428	0.469	0.852	0.267	0.538
sai	Sulfolobus acidocaldarius DSM 639	Specialized	Aerobic	Thermophilic	0.546	0.757	0.462	0.388	0.416	0.893	0.278	0.576
lbr	Lactobacillus brevis ATCC 367	Multiple	Facultative	Mesophilic	0.525	0.698	0.465	0.414	0.46	0.884	0.275	0.563
lbu	Lactobacillus delbrueckii subsp. bulgaricus ATCC BAA-365	Multiple	Facultative	Mesophilic	0.649	0.759	0.337	0.332	0.47	0.849	0.299	0.563
ana	Nostoc sp. PCC 7120	Multiple	Aerobic	Mesophilic	0.601	0.773	0.433	0.382	0.405	0.862	0.225	0.523
sam	Staphylococcus aureus subsp. aureus MW2	Host-associated	Facultative	Mesophilic	0.621	0.757	0.465	0.426	0.472	0.851	0.264	0.534
sal	Sphingopyxis alaskensis RB2256	Aquatic	Aerobic		0.614	0.764	0.437	0.362	0.437	0.863	0.256	0.544
lby	Leadbetterella byssophila DSM 17132		Aerobic	Mesophilic	0.599	0.77	0.43	0.38	0.446	0.868	0.214	0.511
sab	Staphylococcus aureus RF122	Host-associated	Facultative	Mesophilic	0.609	0.747	0.527	0.428	0.476	0.852	0.264	0.535
pol	Polaromonas sp. JS666	Multiple	Aerobic	Mesophilic	0.665	0.796	0.475	0.386	0.452	0.863	0.237	0.528
bhe	Bartonella henselae str. Houston-1	Host-associated	Aerobic	Mesophilic	0.506	0.68	0.39	0.373	0.508	0.88	0.27	0.551
saf	Sulfurihydrogenibium azorense Az-Fu1	Aquatic	Microaerophilic	Thermophilic	0.557	0.738	0.477	0.398	0.454	0.861	0.22	0.515
sae	Staphylococcus aureus subsp. aureus str. Newman				0.624	0.755	0.479	0.42	0.478	0.852	0.262	0.532
pru	Prevotella ruminicola 23	Host-associated	Anaerobic		0.57	0.745	0.452	0.401	0.441	0.851	0.24	0.525
saz	Shewanella amazonensis SB2B	Multiple	Facultative	Mesophilic	0.669	0.793	0.475	0.388	0.471	0.852	0.246	0.531
prw	Psychrobacter sp. PRwf-1	Aquatic	Aerobic	Mesophilic	0.557	0.718	0.432	0.382	0.457	0.878	0.24	0.527
teq	Taylorella equigenitalis MCE9				0.489	0.673	0.466	0.389	0.518	0.875	0.281	0.56
sas	Staphylococcus aureus subsp. aureus MSSA476	Host-associated	Facultative	Mesophilic	0.62	0.751	0.46	0.422	0.496	0.858	0.272	0.543
sar	Staphylococcus aureus subsp. aureus MRSA252	Host-associated	Facultative	Mesophilic	0.607	0.754	0.513	0.419	0.498	0.859	0.272	0.544
saq	Salinispora arenicola CNS-205	Aquatic	Aerobic	Mesophilic	0.639	0.792	0.462	0.38	0.45	0.862	0.264	0.546
lbj	Leptospira borgpetersenii serovar Hardjo-bovis JB197	Host-associated	Aerobic	Mesophilic	0.582	0.745	0.442	0.394	0.498	0.865	0.274	0.559
saw	Staphylococcus aureus subsp. aureus Mu3	Host-associated	Facultative	Mesophilic	0.616	0.754	0.459	0.421	0.477	0.853	0.262	0.533
lbl	Leptospira borgpetersenii serovar Hardjo-bovis L550	Host-associated	Aerobic	Mesophilic	0.58	0.745	0.444	0.396	0.498	0.868	0.254	0.551
sau	Staphylococcus aureus subsp. aureus N315	Host-associated	Facultative	Mesophilic	0.607	0.753	0.469	0.429	0.474	0.853	0.26	0.533
sat	Syntrophus aciditrophicus SB	Multiple	Anaerobic	Mesophilic	0.579	0.753	0.469	0.389	0.462	0.864	0.232	0.53
yps	Yersinia pseudotuberculosis IP 32953	Multiple	Facultative	Mesophilic	0.639	0.786	0.453	0.394	0.454	0.845	0.245	0.527
ypp	Yersinia pestis Pestoides F	Multiple	Facultative	Mesophilic	0.64	0.789	0.453	0.394	0.462	0.847	0.245	0.529
min	Methylacidiphilum infernorum V4	Specialized	Aerobic	Thermophilic	0.6	0.746	0.452	0.376	0.465	0.869	0.219	0.514
lil	Leptospira interrogans serovar Lai str. 56601	Host-associated	Aerobic	Mesophilic	0.588	0.744	0.49	0.402	0.491	0.868	0.293	0.578
tet	Tetrahymena thermophila SB210				0.617	0.771	0.484	0.398	0.543	0.892	0.281	0.555
lin	Listeria innocua Clip11262	Multiple	Facultative	Mesophilic	0.613	0.78	0.472	0.416	0.478	0.847	0.258	0.534
ypy	Yersinia pseudotuberculosis YPIII	Multiple	Facultative	Mesophilic	0.642	0.787	0.453	0.394	0.462	0.848	0.245	0.527
ypa	Yersinia pestis Antiqua	Multiple	Facultative	Mesophilic	0.632	0.783	0.452	0.393	0.458	0.846	0.242	0.527
lip	Lawsonia intracellularis PHE/MN1-00	Host-associated	Facultative	Mesophilic	0.492	0.692	0.37	0.346	0.431	0.847	0.228	0.52
ypg	Yersinia pestis Angola	Multiple	Facultative	Mesophilic	0.645	0.787	0.452	0.394	0.472	0.852	0.246	0.529
ype	Yersinia pestis CO92	Multiple	Facultative	Mesophilic	0.638	0.788	0.453	0.395	0.454	0.845	0.24	0.524
gka	Geobacillus kaustophilus HTA426	Aquatic	Aerobic	Thermophilic	0.633	0.784	0.475	0.388	0.475	0.856	0.245	0.525
efa	Enterococcus faecalis V583	Multiple	Facultative	Mesophilic	0.62	0.781	0.511	0.42	0.492	0.861	0.272	0.546
ypi	Yersinia pseudotuberculosis IP 31758	Multiple	Facultative	Mesophilic	0.642	0.787	0.452	0.393	0.461	0.848	0.245	0.527
ypn	Yersinia pestis Nepal516	Multiple	Facultative	Mesophilic	0.639	0.785	0.454	0.395	0.464	0.847	0.246	0.529
ypm	Yersinia pestis biovar Microtus str. 91001	Multiple	Facultative	Mesophilic	0.636	0.781	0.451	0.393	0.466	0.849	0.239	0.524
mba	Methanosarcina barkeri str. Fusaro	Multiple	Anaerobic	Mesophilic	0.58	0.751	0.418	0.379	0.414	0.875	0.232	0.526
sfx	Shigella flexneri 2a str. 2457T	Host-associated	Facultative	Mesophilic	0.653	0.794	0.47	0.408	0.451	0.842	0.248	0.533
sfv	Shigella flexneri 5 str. 8401	Host-associated	Facultative	Mesophilic	0.671	0.804	0.469	0.407	0.464	0.844	0.245	0.528
tye	Thermodesulfovibrio yellowstonii DSM 11347	Specialized		Thermophilic	0.57	0.759	0.404	0.381	0.435	0.86	0.211	0.511
sfu	Syntrophobacter fumaroxidans MPOB	Aquatic	Anaerobic	Mesophilic	0.61	0.772	0.419	0.388	0.427	0.865	0.245	0.54
sfr	Shewanella frigidimarina NCIMB 400	Multiple	Facultative	Mesophilic	0.645	0.785	0.474	0.387	0.485	0.856	0.258	0.539
bvi	Burkholderia vietnamiensis G4	Multiple	Facultative		0.652	0.795	0.433	0.353	0.432	0.856	0.228	0.524
pyo	Plasmodium yoelii yoelii str. 17XNL				0.475	0.719	0.448	0.385	0.557	0.895	0.285	0.585
rha	Rhodococcus jostii RHA1	Terrestrial	Aerobic	Mesophilic	0.634	0.77	0.406	0.354	0.463	0.872	0.239	0.519
bsb	Brevundimonas subvibrioides ATCC 15264	Aquatic	Aerobic	Mesophilic	0.609	0.776	0.44	0.364	0.495	0.869	0.262	0.543
bac	Burkholderia ambifaria MC40-6	Multiple		Mesophilic	0.654	0.791	0.416	0.362	0.445	0.855	0.239	0.529
ure	Uncinocarpus reesii 1704				0.631	0.77	0.416	0.381	0.495	0.868	0.253	0.529
tpe	Thermofilum pendens Hrk 5	Specialized	Anaerobic	Hyperthermophilic	0.61	0.723	0.414	0.407	0.407	0.867	0.294	0.592
tpd	Thermoanaerobacter pseudethanolicus ATCC 33223	Aquatic	Anaerobic	Thermophilic	0.6	0.772	0.498	0.41	0.469	0.837	0.271	0.537
fjo	Flavobacterium johnsoniae UW101	Multiple	Aerobic	Mesophilic	0.669	0.806	0.436	0.36	0.484	0.87	0.254	0.539
tpa	Treponema pallidum subsp. pallidum str. Nichols	Host-associated	Anaerobic	Mesophilic	0.4	0.589	0.278	0.271	0.43	0.842	0.254	0.544
lpa	Legionella pneumophila 2300/99 Alcoy	Host-associated	Aerobic	Mesophilic	0.581	0.76	0.462	0.382	0.466	0.878	0.242	0.532
cko	Citrobacter koseri ATCC BAA-895	Multiple		Mesophilic	0.664	0.803	0.479	0.413	0.457	0.844	0.244	0.524
axy	Achromobacter xylosoxidans A8		Aerobic		0.673	0.809	0.476	0.387	0.452	0.865	0.232	0.53
lpp	Legionella pneumophila str. Paris	Host-associated	Aerobic	Mesophilic	0.592	0.76	0.456	0.377	0.45	0.872	0.241	0.529
bmb	Brucella abortus bv. 1 str. 9-941	Host-associated	Facultative	Mesophilic	0.599	0.748	0.481	0.392	0.493	0.864	0.258	0.533
lpn	Legionella pneumophila subsp. pneumophila str. Philadelphia 1	Host-associated	Aerobic	Mesophilic	0.587	0.758	0.457	0.378	0.458	0.873	0.242	0.529
mex	Methylobacterium extorquens PA1	Multiple	Facultative	Mesophilic	0.662	0.792	0.467	0.382	0.443	0.85	0.248	0.531
tpt	Thermotoga petrophila RKU-1	Aquatic	Anaerobic	Hyperthermophilic	0.633	0.759	0.464	0.411	0.454	0.846	0.263	0.538
tps	Thalassiosira pseudonana CCMP1335				0.664	0.789	0.487	0.423	0.482	0.877	0.253	0.546
tpr	Tsukamurella paurometabola DSM 20162	Terrestrial		Mesophilic	0.614	0.769	0.474	0.388	0.438	0.864	0.253	0.536
sun	Sulfurovum sp. NBC37-1	Specialized	Facultative	Mesophilic	0.55	0.756	0.455	0.404	0.481	0.854	0.229	0.519
mrd	Methylobacterium radiotolerans JCM 2831	Host-associated	Aerobic	Mesophilic	0.64	0.778	0.449	0.368	0.405	0.845	0.229	0.52
lpf	Legionella pneumophila str. Lens	Host-associated	Aerobic	Mesophilic	0.585	0.76	0.458	0.378	0.464	0.877	0.233	0.528
lpc	Legionella pneumophila str. Corby	Host-associated	Aerobic	Mesophilic	0.582	0.759	0.458	0.378	0.466	0.879	0.237	0.529
mra	Mycobacterium tuberculosis H37Ra	Host-associated	Aerobic		0.626	0.773	0.478	0.392	0.413	0.867	0.242	0.532
mrb	Meiothermus ruber DSM 1279	Specialized	Aerobic	Thermophilic	0.624	0.769	0.485	0.397	0.472	0.863	0.247	0.529
cdf	Clostridium difficile 630	Multiple	Anaerobic	Mesophilic	0.578	0.744	0.518	0.423	0.475	0.852	0.243	0.532
ldb	Lactobacillus delbrueckii subsp. bulgaricus ATCC 11842	Multiple	Facultative	Mesophilic	0.57	0.719	0.364	0.341	0.472	0.851	0.289	0.558
dba	Desulfomicrobium baculatum DSM 4028	Terrestrial	Anaerobic	Mesophilic	0.567	0.742	0.435	0.386	0.447	0.843	0.225	0.519
tko	Thermococcus kodakarensis KOD1	Specialized	Anaerobic	Hyperthermophilic	0.529	0.715	0.466	0.394	0.404	0.864	0.249	0.546
cdi	Corynebacterium diphtheriae NCTC 13129	Multiple	Aerobic	Mesophilic	0.552	0.736	0.484	0.399	0.448	0.848	0.256	0.538
abm	Acinetobacter baumannii SDF	Aquatic	Aerobic	Mesophilic	0.587	0.752	0.428	0.356	0.461	0.876	0.237	0.532
tfu	Thermobifida fusca YX	Multiple	Aerobic	Thermophilic	0.638	0.78	0.462	0.38	0.48	0.86	0.262	0.542
nca	Nocardioides sp. JS614	Terrestrial	Aerobic	Mesophilic	0.658	0.783	0.432	0.38	0.481	0.867	0.259	0.535
dak	Desulfurivibrio alkaliphilus AHT2	Specialized	Anaerobic	Mesophilic	0.521	0.739	0.416	0.39	0.453	0.845	0.232	0.527
dbr	Desulfarculus baarsii DSM 2075		Anaerobic		0.53	0.72	0.425	0.379	0.449	0.859	0.227	0.525
pkn	Plasmodium knowlesi strain H				0.518	0.725	0.456	0.414	0.536	0.884	0.289	0.583
bfa	Brachybacterium faecium DSM 4810	Terrestrial	Aerobic		0.625	0.779	0.454	0.374	0.47	0.856	0.261	0.538
wol	Wolbachia endosymbiont of Drosophila melanogaster	Host-associated		Mesophilic	0.45	0.655	0.404	0.354	0.511	0.875	0.293	0.555
oca	Oligotropha carboxidovorans OM5	Multiple		Mesophilic	0.619	0.773	0.475	0.392	0.448	0.863	0.239	0.532
bvu	Bacteroides vulgatus ATCC 8482	Host-associated	Anaerobic	Mesophilic	0.624	0.78	0.453	0.398	0.452	0.849	0.247	0.527
mcc	Macaca mulatta				0.674	0.788	0.397	0.377	0.55	0.856	0.293	0.547
ngo	Neisseria gonorrhoeae FA 1090	Host-associated	Aerobic	Mesophilic	0.542	0.718	0.441	0.393	0.472	0.858	0.252	0.538
bfl	Candidatus Blochmannia floridanus	Specialized		Mesophilic	0.484	0.679	0.437	0.416	0.501	0.857	0.287	0.557
jan	Jannaschia sp. CCS1	Aquatic	Aerobic	Mesophilic	0.634	0.767	0.497	0.36	0.461	0.852	0.243	0.535
tne	Thermoproteus neutrophilus V24Sta	Specialized	Anaerobic	Hyperthermophilic	0.546	0.741	0.365	0.352	0.471	0.875	0.253	0.553
cau	Chloroflexus aurantiacus J-10-fl	Specialized	Anaerobic	Thermophilic	0.608	0.763	0.417	0.384	0.487	0.867	0.265	0.54
bfu	Botryotinia fuckeliana B05.10				0.612	0.77	0.398	0.365	0.495	0.861	0.264	0.536
aby	Acinetobacter baumannii AYE	Aquatic	Aerobic	Mesophilic	0.578	0.75	0.451	0.371	0.444	0.867	0.237	0.53
hip	Haemophilus influenzae PittEE	Host-associated	Facultative	Mesophilic	0.624	0.764	0.473	0.419	0.49	0.852	0.267	0.544
hiq	Haemophilus influenzae PittGG	Host-associated	Facultative	Mesophilic	0.597	0.761	0.462	0.412	0.508	0.871	0.285	0.565
mga	Mycoplasma gallisepticum str. R_low_	Host-associated	Facultative	Mesophilic	0.433	0.624	0.337	0.29	0.345	0.83	0.322	0.577
ani	Aspergillus nidulans FGSC A4				0.656	0.792	0.412	0.376	0.502	0.866	0.248	0.528
hit	Haemophilus influenzae 86-028NP	Host-associated	Facultative	Mesophilic	0.608	0.764	0.462	0.41	0.483	0.85	0.268	0.545
mge	Mycoplasma genitalium G37	Host-associated	Facultative	Mesophilic	0.462	0.665	0.276	0.255	0.392	0.829	0.323	0.591
ssu	Streptococcus suis 05ZYH33	Multiple	Facultative	Mesophilic	0.589	0.746	0.466	0.413	0.434	0.84	0.276	0.551
tcr	Trypanosoma cruzi strain CL Brener				0.513	0.713	0.5	0.441	0.459	0.877	0.277	0.559
mgi	Mycobacterium gilvum PYR-GCK			Mesophilic	0.612	0.761	0.436	0.381	0.434	0.867	0.244	0.528
tbr	Trypanosoma brucei TREU927				0.535	0.731	0.499	0.442	0.503	0.88	0.283	0.562
ssp	Staphylococcus saprophyticus subsp. saprophyticus ATCC 15305	Host-associated	Aerobic	Mesophilic	0.623	0.761	0.481	0.421	0.499	0.862	0.262	0.53
mgm	Magnetococcus sp. MC-1	Aquatic	Facultative		0.581	0.767	0.438	0.406	0.43	0.851	0.224	0.525
mgl	Malassezia globosa CBS 7966				0.651	0.794	0.473	0.414	0.498	0.861	0.278	0.542
ssm	Spirochaeta smaragdinae DSM 11293	Specialized	Anaerobic	Mesophilic	0.567	0.746	0.466	0.41	0.435	0.835	0.238	0.525
mgr	Magnaporthe oryzae 70-15				0.639	0.786	0.389	0.356	0.494	0.867	0.256	0.532
sso	Sulfolobus solfataricus P2	Specialized	Aerobic	Hyperthermophilic	0.569	0.751	0.457	0.383	0.457	0.898	0.269	0.574
ssn	Shigella sonnei Ss046	Host-associated	Facultative	Mesophilic	0.685	0.806	0.487	0.42	0.449	0.843	0.239	0.522
xoo	Xanthomonas oryzae pv. oryzae KACC10331	Host-associated	Aerobic	Mesophilic	0.607	0.767	0.494	0.402	0.46	0.857	0.249	0.536
tba	Thermococcus barophilus MP	Aquatic			0.52	0.709	0.4	0.368	0.438	0.872	0.234	0.539
ssa	Streptococcus sanguinis SK36	Host-associated	Facultative	Mesophilic	0.591	0.76	0.471	0.416	0.445	0.839	0.276	0.547
tbd	Thiobacillus denitrificans ATCC 25259	Multiple	Facultative	Mesophilic	0.598	0.779	0.454	0.401	0.511	0.858	0.26	0.541
hin	Haemophilus influenzae Rd KW20	Host-associated	Facultative	Mesophilic	0.606	0.767	0.472	0.417	0.493	0.855	0.262	0.54
dme	Drosophila melanogaster				0.667	0.795	0.497	0.401	0.523	0.871	0.269	0.544
rfr	Rhodoferax ferrireducens T118	Multiple	Facultative	Mesophilic	0.615	0.777	0.462	0.378	0.461	0.855	0.241	0.526
crp	Candidatus Carsonella ruddii PV	Specialized			0.352	0.626	0.388	0.373	0.527	0.89	0.314	0.571
gbe	Granulibacter bethesdensis CGDNIH1	Multiple		Mesophilic	0.59	0.773	0.461	0.38	0.453	0.855	0.253	0.54
dps	Desulfotalea psychrophila LSv54	Specialized	Anaerobic	Psychrophilic	0.539	0.737	0.439	0.406	0.42	0.847	0.204	0.493
bas	Buchnera aphidicola str. Sg _Schizaphis graminum_	Host-associated		Mesophilic	0.486	0.671	0.501	0.426	0.518	0.85	0.296	0.563
shw	Shewanella sp. W3-18-1	Multiple	Facultative	Mesophilic	0.637	0.774	0.462	0.379	0.459	0.853	0.238	0.53
ppd	Pelobacter propionicus DSM 2379	Multiple	Anaerobic	Mesophilic	0.536	0.735	0.453	0.377	0.418	0.848	0.232	0.521
emi	Elusimicrobium minutum Pei191	Host-associated	Anaerobic	Mesophilic	0.536	0.699	0.423	0.361	0.439	0.849	0.255	0.535
spj	Streptococcus pyogenes MGAS2096	Host-associated	Facultative	Mesophilic	0.571	0.724	0.459	0.386	0.476	0.858	0.284	0.566
bay	Bacillus amyloliquefaciens FZB42	Terrestrial	Aerobic	Mesophilic	0.645	0.78	0.454	0.396	0.47	0.861	0.256	0.531
baf	Borrelia afzelii PKo	Host-associated	Aerobic	Mesophilic	0.484	0.655	0.28	0.274	0.407	0.843	0.301	0.566
cak	Caulobacter sp. K31		Aerobic	Mesophilic	0.599	0.752	0.434	0.356	0.455	0.856	0.246	0.536
bad	Bifidobacterium adolescentis ATCC 15703	Host-associated	Anaerobic	Mesophilic	0.595	0.765	0.46	0.387	0.375	0.826	0.273	0.549
bab	Buchnera aphidicola str. Bp _Baizongia pistaciae_	Host-associated		Mesophilic	0.491	0.663	0.493	0.423	0.523	0.849	0.299	0.568
she	Shewanella sp. MR-4	Multiple	Facultative	Mesophilic	0.645	0.777	0.468	0.384	0.465	0.853	0.237	0.527
rfe	Rickettsia felis URRWXCal2	Host-associated			0.483	0.662	0.473	0.405	0.494	0.899	0.319	0.589
ban	Bacillus anthracis str. Ames	Multiple	Facultative	Mesophilic	0.639	0.781	0.48	0.417	0.478	0.864	0.25	0.523
shi	Slackia heliotrinireducens DSM 20476	Multiple	Anaerobic	Mesophilic	0.543	0.728	0.42	0.378	0.46	0.856	0.252	0.538
bam	Burkholderia ambifaria AMMD	Multiple	Facultative	Mesophilic	0.637	0.783	0.41	0.357	0.443	0.854	0.243	0.53
shl	Shewanella halifaxensis HAW-EB4		Facultative	Psychrophilic	0.657	0.784	0.454	0.373	0.462	0.853	0.241	0.533
shm	Shewanella sp. MR-7	Aquatic	Facultative	Mesophilic	0.645	0.777	0.466	0.382	0.473	0.855	0.235	0.527
shn	Shewanella sp. ANA-3	Multiple	Facultative	Mesophilic	0.662	0.787	0.475	0.389	0.464	0.851	0.242	0.529
btu	Borrelia turicatae 91E135	Host-associated	Aerobic	Mesophilic	0.559	0.688	0.253	0.271	0.441	0.854	0.317	0.582
rms	Rickettsia massiliae MTU5	Host-associated	Aerobic	Mesophilic	0.48	0.655	0.458	0.398	0.517	0.889	0.331	0.588
set	Salmonella enterica subsp. enterica serovar Enteritidis str. P125109	Specialized	Facultative	Mesophilic	0.648	0.794	0.503	0.406	0.456	0.845	0.242	0.528
ses	Salmonella enterica subsp. arizonae serovar 62_z4_z23_--	Host-associated	Facultative	Mesophilic	0.649	0.79	0.495	0.401	0.469	0.844	0.25	0.533
eba	Aromatoleum aromaticum EbN1	Terrestrial	Facultative	Mesophilic	0.624	0.771	0.456	0.376	0.47	0.862	0.245	0.53
bts	Bacillus tusciae DSM 2912		Aerobic	Thermophilic	0.605	0.776	0.462	0.381	0.473	0.878	0.238	0.523
btr	Bartonella tribocorum CIP 105476	Host-associated	Aerobic	Mesophilic	0.52	0.685	0.39	0.373	0.489	0.88	0.267	0.55
spk	Streptococcus pyogenes MGAS9429	Host-associated	Facultative	Mesophilic	0.569	0.725	0.457	0.385	0.475	0.858	0.289	0.569
seg	Salmonella enterica subsp. enterica serovar Gallinarum str. 287/91	Multiple	Facultative	Mesophilic	0.649	0.796	0.471	0.407	0.453	0.845	0.247	0.532
see	Salmonella enterica subsp. enterica serovar Newport str. SL254	Multiple	Facultative	Mesophilic	0.646	0.794	0.469	0.405	0.457	0.847	0.244	0.531
sis	Sulfolobus islandicus L.S.2.15	Specialized	Aerobic	Hyperthermophilic	0.555	0.743	0.455	0.381	0.424	0.892	0.266	0.564
sec	Salmonella enterica subsp. enterica serovar Choleraesuis str. SC-B67	Host-associated	Facultative	Mesophilic	0.659	0.8	0.513	0.413	0.461	0.847	0.244	0.53
sea	Salmonella enterica subsp. enterica serovar Agona str. SL483	Multiple	Facultative	Mesophilic	0.641	0.792	0.509	0.41	0.445	0.845	0.236	0.526
rme	Cupriavidus metallidurans CH34	Specialized	Facultative	Mesophilic	0.664	0.794	0.42	0.368	0.461	0.868	0.23	0.523
pvi	Chlorobium phaeovibrioides DSM 265	Aquatic	Facultative	Mesophilic	0.58	0.765	0.47	0.39	0.437	0.852	0.233	0.527
sen	Saccharopolyspora erythraea NRRL 2338	Terrestrial	Aerobic	Mesophilic	0.633	0.781	0.419	0.342	0.48	0.867	0.243	0.529
lca	Lactobacillus casei ATCC 334	Multiple	Facultative	Mesophilic	0.667	0.793	0.468	0.415	0.481	0.852	0.277	0.554
bth	Bacteroides thetaiotaomicron VPI-5482	Host-associated	Anaerobic	Mesophilic	0.613	0.781	0.472	0.414	0.455	0.847	0.247	0.525
sei	Salmonella enterica subsp. enterica serovar Paratyphi C strain RKS4594	Host-associated	Facultative	Mesophilic	0.655	0.797	0.507	0.409	0.465	0.848	0.249	0.534
seh	Salmonella enterica subsp. enterica serovar Heidelberg str. SL476	Multiple	Facultative	Mesophilic	0.646	0.794	0.469	0.406	0.455	0.846	0.245	0.531
aau	Arthrobacter aurescens TC1	Terrestrial	Aerobic	Mesophilic	0.643	0.779	0.441	0.361	0.448	0.855	0.263	0.54
cha	Campylobacter hominis ATCC BAA-381	Host-associated	Anaerobic	Mesophilic	0.586	0.722	0.428	0.386	0.462	0.853	0.234	0.516
xfa	Xylella fastidiosa 9a5c	Host-associated	Aerobic	Mesophilic	0.543	0.735	0.51	0.418	0.468	0.85	0.258	0.545
aav	Acidovorax citrulli AAC00-1	Multiple	Aerobic	Mesophilic	0.62	0.773	0.446	0.39	0.451	0.863	0.233	0.531
mmc	Mycobacterium sp. MCS			Mesophilic	0.643	0.787	0.447	0.367	0.429	0.87	0.251	0.536
mul	Mycobacterium ulcerans Agy99	Host-associated	Aerobic	Mesophilic	0.636	0.776	0.478	0.391	0.402	0.865	0.242	0.532
dly	Dehalogenimonas lykanthroporepellens BL-DC-9		Anaerobic	Mesophilic	0.529	0.7	0.427	0.388	0.413	0.851	0.214	0.5
svi	Saccharomonospora viridis DSM 43017	Multiple		Thermophilic	0.623	0.781	0.453	0.372	0.446	0.858	0.233	0.528
str	Sebaldella termitidis ATCC 33386	Host-associated	Anaerobic	Mesophilic	0.579	0.744	0.459	0.403	0.441	0.837	0.246	0.534
lel	Lodderomyces elongisporus NRRL YB-4239				0.631	0.789	0.452	0.395	0.496	0.862	0.263	0.524
uur	Ureaplasma parvum serovar 3 str. ATCC 700970	Host-associated	Facultative	Mesophilic	0.499	0.647	0.254	0.254	0.409	0.854	0.28	0.564
ypk	Yersinia pestis KIM 10	Multiple	Facultative	Mesophilic	0.615	0.773	0.458	0.399	0.471	0.853	0.237	0.527
etr	Edwardsiella tarda EIB202	Multiple	Facultative	Mesophilic	0.626	0.783	0.522	0.422	0.478	0.84	0.248	0.528
fnu	Fusobacterium nucleatum subsp. nucleatum ATCC 25586	Host-associated	Anaerobic	Mesophilic	0.542	0.724	0.422	0.383	0.475	0.855	0.24	0.549
ilo	Idiomarina loihiensis L2TR	Specialized	Aerobic	Mesophilic	0.595	0.771	0.524	0.38	0.478	0.859	0.246	0.532
bpe	Bordetella pertussis Tohama I	Host-associated	Aerobic	Mesophilic	0.583	0.746	0.454	0.399	0.446	0.866	0.24	0.533
coc	Capnocytophaga ochracea DSM 7271	Host-associated	Facultative	Mesophilic	0.617	0.765	0.441	0.395	0.483	0.857	0.274	0.548
eta	Erwinia tasmaniensis Et1/99	Host-associated	Facultative	Mesophilic	0.646	0.784	0.44	0.386	0.465	0.847	0.246	0.528
bch	Burkholderia cenocepacia HI2424			Mesophilic	0.641	0.782	0.444	0.361	0.441	0.857	0.241	0.532
tle	Thermotoga lettingae TMO	Specialized	Anaerobic	Hyperthermophilic	0.592	0.726	0.491	0.407	0.463	0.858	0.257	0.545
dka	Desulfurococcus kamchatkensis 1221n	Aquatic	Anaerobic	Hyperthermophilic	0.558	0.703	0.43	0.376	0.472	0.894	0.285	0.588
fno	Fervidobacterium nodosum Rt17-B1	Specialized	Anaerobic	Thermophilic	0.584	0.736	0.472	0.396	0.471	0.848	0.269	0.543
pde	Paracoccus denitrificans PD1222	Multiple	Aerobic	Mesophilic	0.632	0.774	0.466	0.38	0.452	0.852	0.233	0.516
cmi	Clavibacter michiganensis subsp. michiganensis NCPPB 382	Multiple	Aerobic	Mesophilic	0.589	0.742	0.481	0.395	0.453	0.85	0.272	0.547
tgr	Thioalkalivibrio sp. HL-EbGR7	Specialized	Aerobic	Mesophilic	0.579	0.744	0.503	0.411	0.487	0.86	0.248	0.543
rpr	Rickettsia prowazekii str. Madrid E	Host-associated	Aerobic	Mesophilic	0.398	0.615	0.464	0.404	0.517	0.903	0.336	0.597
hvo	Haloferax volcanii DS2	Aquatic	Aerobic		0.63	0.789	0.415	0.348	0.428	0.873	0.255	0.552
poy	Onion yellows phytoplasma OY-M	Host-associated	Aerobic	Mesophilic	0.441	0.577	0.13	0.162	0.342	0.849	0.239	0.52
rpa	Rhodopseudomonas palustris CGA009	Multiple	Facultative	Mesophilic	0.633	0.78	0.473	0.386	0.437	0.858	0.24	0.53
rpc	Rhodopseudomonas palustris BisB18	Multiple	Facultative	Mesophilic	0.621	0.776	0.475	0.389	0.442	0.854	0.24	0.527
tga	Thermococcus gammatolerans EJ3	Specialized	Anaerobic	Hyperthermophilic	0.555	0.72	0.43	0.393	0.435	0.87	0.221	0.526
rpe	Rhodopseudomonas palustris BisA53	Multiple	Facultative	Mesophilic	0.637	0.775	0.452	0.371	0.483	0.864	0.237	0.522
rpd	Rhodopseudomonas palustris BisB5	Multiple	Facultative	Mesophilic	0.623	0.769	0.47	0.385	0.463	0.868	0.24	0.528
rpi	Ralstonia pickettii 12J	Multiple	Aerobic	Mesophilic	0.648	0.79	0.461	0.376	0.465	0.863	0.231	0.522
sao	Staphylococcus aureus subsp. aureus NCTC 8325	Host-associated	Facultative	Mesophilic	0.634	0.762	0.478	0.42	0.484	0.856	0.261	0.533
tsa	Terriglobus saanensis SP1PR4	Terrestrial			0.609	0.78	0.385	0.356	0.45	0.859	0.254	0.542
tgo	Toxoplasma gondii ME49				0.562	0.735	0.49	0.436	0.519	0.89	0.289	0.574
san	Streptococcus agalactiae NEM316	Host-associated	Facultative	Mesophilic	0.586	0.746	0.438	0.393	0.473	0.854	0.263	0.546
swi	Sphingomonas wittichii RW1	Aquatic	Aerobic	Mesophilic	0.636	0.766	0.424	0.351	0.423	0.862	0.239	0.53
fra	Frankia sp. CcI3	Multiple	Aerobic	Mesophilic	0.65	0.778	0.435	0.361	0.437	0.869	0.222	0.515
bbl	Blattabacterium sp. _Blattella germanica_ str. Bge	Host-associated	Aerobic	Mesophilic	0.534	0.708	0.414	0.379	0.51	0.876	0.239	0.521
bbk	Bartonella bacilliformis KC583	Host-associated	Aerobic	Mesophilic	0.52	0.694	0.382	0.356	0.531	0.885	0.282	0.553
cbd	Coxiella burnetii Dugway 5J108-111	Host-associated	Facultative	Mesophilic	0.603	0.77	0.452	0.403	0.448	0.869	0.249	0.531
swo	Syntrophomonas wolfei subsp. wolfei str. Goettingen	Multiple	Anaerobic		0.571	0.755	0.397	0.363	0.439	0.854	0.204	0.501
bbe	Brevibacillus brevis NBRC 100599	Terrestrial	Aerobic	Mesophilic	0.609	0.768	0.558	0.399	0.448	0.856	0.242	0.526
zpr	Zunongwangia profunda SM-A87	Aquatic	Aerobic	Mesophilic	0.648	0.783	0.523	0.377	0.47	0.867	0.242	0.526
xau	Xanthobacter autotrophicus Py2	Multiple	Facultative	Mesophilic	0.629	0.765	0.453	0.371	0.441	0.864	0.241	0.53
bba	Bdellovibrio bacteriovorus HD100	Multiple	Aerobic	Mesophilic	0.612	0.783	0.407	0.342	0.513	0.889	0.267	0.552
xft	Xylella fastidiosa Temecula1	Host-associated	Aerobic	Mesophilic	0.535	0.733	0.508	0.417	0.463	0.849	0.251	0.54
ran	Riemerella anatipestifer DSM 15868	Host-associated	Facultative	Mesophilic	0.523	0.703	0.443	0.396	0.43	0.862	0.232	0.517
bmy	Brugia malayi				0.674	0.788	0.601	0.481	0.561	0.887	0.27	0.561
bbu	Borrelia burgdorferi B31	Host-associated	Microaerophilic	Mesophilic	0.487	0.645	0.324	0.278	0.419	0.845	0.311	0.575
xac	Xanthomonas axonopodis pv. citri str. 306	Host-associated	Aerobic	Mesophilic	0.613	0.771	0.452	0.37	0.448	0.858	0.261	0.543
bbr	Bordetella bronchiseptica RB50	Host-associated	Aerobic	Mesophilic	0.648	0.784	0.479	0.392	0.436	0.865	0.228	0.527
cqu	Culex quinquefasciatus				0.635	0.778	0.519	0.418	0.519	0.87	0.263	0.539
amc	Alteromonas macleodii 'Deep ecotype'	Aquatic	Aerobic	Mesophilic	0.672	0.802	0.515	0.373	0.499	0.856	0.254	0.538
cjj	Campylobacter jejuni subsp. jejuni 81-176	Multiple	Microaerophilic	Mesophilic	0.574	0.737	0.451	0.378	0.46	0.867	0.215	0.513
mcl	Macrococcus caseolyticus JCSC5402	Multiple	Facultative	Mesophilic	0.599	0.75	0.568	0.411	0.501	0.862	0.257	0.525
bmf	Brucella melitensis biovar Abortus 2308	Host-associated	Facultative	Mesophilic	0.618	0.752	0.48	0.391	0.482	0.864	0.263	0.533
bme	Brucella melitensis bv. 1 str. 16M	Host-associated	Aerobic	Mesophilic	0.614	0.756	0.486	0.395	0.462	0.857	0.244	0.529
hmu	Halomicrobium mukohataei DSM 12286	Specialized	Facultative	Mesophilic	0.582	0.775	0.482	0.357	0.479	0.889	0.243	0.545
gau	Gemmatimonas aurantiaca T-27		Aerobic	Mesophilic	0.594	0.764	0.428	0.378	0.446	0.859	0.258	0.543
lga	Lactobacillus gasseri ATCC 33323	Host-associated	Facultative	Mesophilic	0.563	0.705	0.386	0.358	0.423	0.841	0.307	0.577
bmn	Burkholderia mallei NCTC 10247	Host-associated		Mesophilic	0.664	0.798	0.44	0.36	0.442	0.854	0.233	0.526
ote	Opitutus terrae PB90-1	Aquatic	Anaerobic	Mesophilic	0.64	0.779	0.417	0.383	0.516	0.865	0.276	0.548
mca	Methylococcus capsulatus str. Bath	Multiple	Aerobic	Thermophilic	0.609	0.782	0.478	0.394	0.475	0.854	0.245	0.531
rak	Rickettsia akari str. Hartford	Host-associated	Aerobic	Mesophilic	0.469	0.659	0.471	0.407	0.5	0.898	0.313	0.581
bms	Brucella suis 1330	Host-associated	Aerobic	Mesophilic	0.605	0.755	0.489	0.399	0.489	0.862	0.246	0.529
hmo	Heliobacterium modesticaldum Ice1	Multiple	Anaerobic	Thermophilic	0.617	0.783	0.417	0.375	0.426	0.853	0.226	0.512
bmv	Burkholderia mallei SAVP1	Host-associated		Mesophilic	0.658	0.797	0.419	0.367	0.436	0.852	0.24	0.53
bmt	Brucella suis ATCC 23445	Host-associated	Aerobic	Mesophilic	0.594	0.744	0.47	0.385	0.481	0.866	0.246	0.531
mcu	Mobiluncus curtisii ATCC 43063		Anaerobic	Mesophilic	0.539	0.715	0.465	0.414	0.481	0.845	0.251	0.531
mct	Moraxella catarrhalis RH4	Host-associated	Aerobic	Mesophilic	0.491	0.683	0.43	0.384	0.452	0.876	0.24	0.529
ott	Orientia tsutsugamushi str. Ikeda	Host-associated		Mesophilic	0.422	0.656	0.401	0.363	0.518	0.881	0.324	0.579
hma	Haloarcula marismortui ATCC 43049	Aquatic	Aerobic	Mesophilic	0.604	0.759	0.407	0.342	0.471	0.877	0.265	0.556
spb	Streptococcus pyogenes MGAS6180	Host-associated	Facultative	Mesophilic	0.557	0.723	0.461	0.388	0.475	0.859	0.285	0.567
mcp	Mycoplasma capricolum subsp. capricolum ATCC 27343	Host-associated	Facultative	Mesophilic	0.425	0.641	0.415	0.334	0.399	0.827	0.291	0.558
mlb	Mycobacterium leprae Br4923	Host-associated	Aerobic	Mesophilic	0.557	0.753	0.481	0.401	0.34	0.854	0.228	0.517
bhy	Brachyspira hyodysenteriae WA1	Host-associated	Facultative	Mesophilic	0.559	0.722	0.425	0.396	0.442	0.852	0.258	0.548
hdu	Haemophilus ducreyi 35000HP	Host-associated	Anaerobic	Mesophilic	0.556	0.727	0.49	0.413	0.497	0.849	0.27	0.548
mla	Methanocorpusculum labreanum Z	Aquatic	Anaerobic	Mesophilic	0.536	0.748	0.381	0.369	0.441	0.87	0.206	0.516
mle	Mycobacterium leprae TN	Host-associated	Aerobic	Mesophilic	0.547	0.746	0.484	0.403	0.342	0.854	0.233	0.52
slt	Sideroxydans lithotrophicus ES-1	Aquatic		Mesophilic	0.625	0.786	0.476	0.393	0.469	0.854	0.236	0.531
slp	Syntrophothermus lipocalidus DSM 12680	Specialized	Anaerobic	Thermophilic	0.528	0.755	0.398	0.379	0.425	0.856	0.21	0.511
mlo	Mesorhizobium loti MAFF303099	Multiple	Aerobic	Mesophilic	0.631	0.772	0.451	0.392	0.45	0.854	0.24	0.522
rbo	Rickettsia bellii OSU 85-389				0.459	0.635	0.459	0.399	0.529	0.891	0.311	0.585
eic	Edwardsiella ictaluri 93-146	Aquatic	Facultative	Mesophilic	0.606	0.765	0.516	0.418	0.464	0.84	0.234	0.522
slo	Shewanella loihica PV-4	Multiple	Facultative	Mesophilic	0.652	0.784	0.458	0.376	0.487	0.852	0.256	0.537
sli	Spirosoma linguale DSM 74	Multiple		Mesophilic	0.645	0.793	0.487	0.353	0.449	0.862	0.238	0.53
rbi	Robiginitalea biformata HTCC2501	Aquatic	Aerobic	Mesophilic	0.64	0.78	0.478	0.392	0.461	0.863	0.245	0.531
cvi	Chromobacterium violaceum ATCC 12472	Multiple	Facultative	Mesophilic	0.647	0.787	0.416	0.38	0.449	0.852	0.258	0.535
hdn	Hyphomicrobium denitrificans ATCC 51888	Aquatic	Aerobic	Mesophilic	0.602	0.767	0.454	0.375	0.461	0.858	0.266	0.541
rbe	Rickettsia bellii RML369-C	Host-associated			0.487	0.646	0.463	0.399	0.515	0.892	0.307	0.579
twh	Tropheryma whipplei str. Twist	Host-associated	Aerobic	Mesophilic	0.521	0.706	0.399	0.351	0.422	0.859	0.255	0.537
rba	Rhodopirellula baltica SH 1	Aquatic	Aerobic	Mesophilic	0.579	0.762	0.438	0.384	0.455	0.864	0.233	0.532
sfl	Shigella flexneri 2a str. 301	Host-associated	Facultative	Mesophilic	0.642	0.788	0.466	0.405	0.459	0.844	0.246	0.532
pzu	Phenylobacterium zucineum HLK1	Host-associated	Aerobic	Mesophilic	0.624	0.762	0.508	0.368	0.455	0.86	0.224	0.524
noc	Nitrosococcus oceani ATCC 19707	Aquatic			0.608	0.769	0.449	0.395	0.445	0.858	0.227	0.52
rip	Candidatus Riesia pediculicola USDA	Host-associated		Mesophilic	0.499	0.666	0.346	0.35	0.523	0.85	0.296	0.554
drt	Desulfohalobium retbaense DSM 5692	Specialized	Anaerobic	Mesophilic	0.561	0.731	0.443	0.371	0.457	0.852	0.229	0.525
avn	Azotobacter vinelandii DJ	Multiple	Aerobic	Mesophilic	0.627	0.773	0.445	0.364	0.419	0.852	0.225	0.515
mmy	Mycoplasma mycoides subsp. mycoides SC str. PG1	Host-associated	Facultative	Mesophilic	0.446	0.642	0.394	0.353	0.377	0.816	0.295	0.565
ava	Anabaena variabilis ATCC 29413	Multiple	Aerobic		0.555	0.748	0.434	0.38	0.432	0.865	0.224	0.517
aml	Ailuropoda melanoleuca				0.69	0.802	0.404	0.383	0.559	0.861	0.295	0.549
pap	Pseudomonas aeruginosa PA7	Multiple	Aerobic	Mesophilic	0.668	0.795	0.43	0.353	0.431	0.849	0.249	0.528
cjk	Corynebacterium jeikeium K411	Multiple	Facultative	Mesophilic	0.588	0.749	0.489	0.404	0.428	0.844	0.253	0.53
par	Psychrobacter arcticus 273-4	Specialized		Psychrophilic	0.599	0.75	0.473	0.39	0.453	0.878	0.24	0.529
pas	Pyrobaculum arsenaticum DSM 13514	Aquatic	Anaerobic	Hyperthermophilic	0.557	0.741	0.396	0.378	0.459	0.878	0.262	0.556
pat	Pseudoalteromonas atlantica T6c	Aquatic	Aerobic	Mesophilic	0.636	0.789	0.44	0.36	0.462	0.857	0.258	0.538
opr	Oceanithermus profundus DSM 14977		Microaerophilic	Thermophilic	0.598	0.755	0.43	0.383	0.422	0.855	0.233	0.517
pay	Photorhabdus asymbiotica	Host-associated	Facultative	Mesophilic	0.663	0.794	0.48	0.417	0.474	0.845	0.257	0.53
cja	Cellvibrio japonicus Ueda107	Terrestrial	Aerobic	Mesophilic	0.59	0.758	0.457	0.375	0.458	0.861	0.26	0.558
cjd	Campylobacter jejuni subsp. doylei 269.97	Multiple	Microaerophilic	Mesophilic	0.567	0.731	0.461	0.385	0.445	0.865	0.208	0.51
sav	Staphylococcus aureus subsp. aureus Mu50	Host-associated	Facultative	Mesophilic	0.61	0.752	0.466	0.426	0.477	0.853	0.258	0.532
paa	Prosthecochloris aestuarii DSM 271	Aquatic		Mesophilic	0.58	0.76	0.462	0.383	0.433	0.855	0.229	0.525
pab	Pyrococcus abyssi GE5	Aquatic	Anaerobic	Hyperthermophilic	0.504	0.687	0.47	0.422	0.417	0.864	0.252	0.551
pac	Propionibacterium acnes KPA171202	Host-associated	Anaerobic	Mesophilic	0.61	0.773	0.496	0.406	0.498	0.852	0.28	0.551
pae	Pseudomonas aeruginosa PAO1	Multiple	Aerobic	Mesophilic	0.66	0.783	0.424	0.348	0.449	0.849	0.238	0.521
cjr	Campylobacter jejuni RM1221	Multiple	Microaerophilic	Mesophilic	0.565	0.724	0.412	0.371	0.442	0.864	0.215	0.511
pai	Pyrobaculum aerophilum str. IM2	Aquatic	Facultative	Hyperthermophilic	0.537	0.726	0.4	0.367	0.446	0.878	0.264	0.554
pal	Candidatus Phytoplasma australiense	Host-associated	Aerobic	Mesophilic	0.404	0.588	0.168	0.183	0.382	0.863	0.267	0.54
pam	Pantoea ananatis LMG 20103	Multiple	Facultative	Mesophilic	0.66	0.795	0.461	0.4	0.452	0.84	0.25	0.527
cju	Campylobacter jejuni subsp. jejuni 81116	Multiple	Microaerophilic	Mesophilic	0.583	0.736	0.403	0.379	0.441	0.861	0.22	0.515
syc	Synechococcus elongatus PCC 6301	Aquatic		Mesophilic	0.567	0.754	0.474	0.39	0.417	0.86	0.243	0.534
syg	Synechococcus sp. CC9311	Aquatic		Mesophilic	0.613	0.782	0.454	0.376	0.45	0.861	0.258	0.538
syf	Synechococcus elongatus PCC 7942	Aquatic		Mesophilic	0.563	0.753	0.477	0.393	0.412	0.857	0.24	0.533
sye	Synechococcus sp. CC9902	Aquatic		Mesophilic	0.582	0.765	0.451	0.374	0.445	0.852	0.235	0.52
oih	Oceanobacillus iheyensis HTE831	Multiple	Aerobic	Mesophilic	0.615	0.762	0.481	0.419	0.464	0.868	0.246	0.527
mtf	Mycobacterium tuberculosis F11	Host-associated	Aerobic	Mesophilic	0.616	0.77	0.481	0.394	0.41	0.866	0.242	0.533
pha	Pseudoalteromonas haloplanktis TAC125	Aquatic	Aerobic	Psychrophilic	0.634	0.776	0.469	0.383	0.47	0.859	0.258	0.534
syn	Synechocystis sp. PCC 6803	Aquatic		Mesophilic	0.581	0.767	0.467	0.384	0.419	0.865	0.246	0.534
phe	Pedobacter heparinus DSM 2366	Terrestrial	Aerobic	Mesophilic	0.625	0.791	0.461	0.38	0.479	0.863	0.25	0.534
lxx	Leifsonia xyli subsp. xyli str. CTCB07	Host-associated	Aerobic	Mesophilic	0.58	0.749	0.415	0.389	0.422	0.857	0.261	0.545
dra	Deinococcus radiodurans R1	Terrestrial	Aerobic	Mesophilic	0.623	0.754	0.486	0.398	0.453	0.86	0.261	0.532
bcm	Burkholderia cenocepacia MC0-3	Multiple	Facultative	Mesophilic	0.635	0.782	0.421	0.366	0.447	0.856	0.241	0.53
syp	Synechococcus sp. PCC 7002	Aquatic		Mesophilic	0.61	0.782	0.471	0.389	0.447	0.862	0.227	0.525
syw	Synechococcus sp. WH 8102	Aquatic		Mesophilic	0.585	0.767	0.447	0.371	0.437	0.852	0.231	0.521
bao	Bacillus amyloliquefaciens DSM 7	Terrestrial	Aerobic	Mesophilic	0.647	0.782	0.487	0.396	0.47	0.861	0.255	0.532
nis	Nitratiruptor sp. SB155-2	Specialized	Anaerobic	Thermophilic	0.549	0.743	0.444	0.398	0.455	0.846	0.214	0.503
syx	Synechococcus sp. WH 7803	Aquatic		Mesophilic	0.58	0.758	0.438	0.363	0.435	0.862	0.246	0.535
gsu	Geobacter sulfurreducens PCA	Multiple	Anaerobic	Mesophilic	0.57	0.762	0.466	0.387	0.431	0.846	0.232	0.521
oaa	Ornithorhynchus anatinus				0.686	0.796	0.456	0.411	0.545	0.87	0.296	0.562
ccu	Cryptobacterium curtum DSM 15641		Anaerobic		0.518	0.712	0.394	0.377	0.473	0.865	0.223	0.522
dre	Danio rerio				0.688	0.797	0.401	0.381	0.544	0.86	0.271	0.535
lic	Leptospira interrogans serovar Copenhageni str. Fiocruz L1-130	Host-associated	Aerobic	Mesophilic	0.588	0.751	0.485	0.4	0.49	0.87	0.283	0.569
ccr	Caulobacter crescentus CB15	Aquatic	Aerobic	Mesophilic	0.611	0.758	0.387	0.343	0.459	0.871	0.239	0.535
cch	Chlorobium chlorochromatii CaD3	Aquatic	Anaerobic	Mesophilic	0.55	0.725	0.437	0.388	0.436	0.86	0.237	0.528
cca	Chlamydophila caviae GPIC	Host-associated		Mesophilic	0.453	0.686	0.387	0.369	0.535	0.867	0.305	0.566
bha	Bacillus halodurans C-125	Multiple	Facultative	Mesophilic	0.61	0.765	0.482	0.393	0.443	0.849	0.25	0.527
mfa	Methylobacillus flagellatus KT	Specialized	Aerobic	Mesophilic	0.514	0.69	0.46	0.381	0.483	0.86	0.255	0.543
mfe	Methanocaldococcus fervens AG86	Specialized	Anaerobic	Hyperthermophilic	0.579	0.77	0.359	0.35	0.513	0.872	0.218	0.52
tcx	Thiomicrospira crunogena XCL-2	Aquatic	Microaerophilic	Mesophilic	0.577	0.768	0.535	0.388	0.483	0.865	0.231	0.526
yen	Yersinia enterocolitica subsp. enterocolitica 8081	Multiple	Facultative	Mesophilic	0.656	0.799	0.504	0.407	0.469	0.843	0.26	0.534
hsa	Homo sapiens				0.693	0.796	0.412	0.39	0.561	0.859	0.299	0.548
bld	Bacillus licheniformis ATCC 14580		Facultative	Mesophilic	0.621	0.778	0.477	0.388	0.482	0.861	0.258	0.532
tcu	Thermomonospora curvata DSM 43183	Specialized	Aerobic	Thermophilic	0.636	0.767	0.448	0.369	0.436	0.86	0.255	0.543
mfl	Mesoplasma florum L1	Host-associated	Facultative	Mesophilic	0.415	0.606	0.348	0.291	0.374	0.805	0.303	0.547
hje	Halalkalicoccus jeotgali B3				0.568	0.742	0.37	0.35	0.419	0.875	0.268	0.561
mfv	Methanothermus fervidus DSM 2088	Specialized	Anaerobic	Thermophilic	0.501	0.749	0.397	0.367	0.511	0.89	0.227	0.528
gdi	Gluconacetobacter diazotrophicus PAl 5	Host-associated	Aerobic	Mesophilic	0.575	0.754	0.473	0.387	0.402	0.857	0.255	0.542
gdj	Gluconacetobacter diazotrophicus PAl 5	Host-associated	Aerobic	Mesophilic	0.596	0.765	0.478	0.391	0.396	0.855	0.237	0.534
sku	Sulfuricurvum kujiense DSM 16994		Anaerobic	Mesophilic	0.563	0.741	0.437	0.39	0.455	0.851	0.207	0.503
eli	Erythrobacter litoralis HTCC2594	Aquatic	Aerobic		0.58	0.739	0.44	0.366	0.495	0.863	0.255	0.536
hal	Halobacterium sp. NRC-1	Specialized	Facultative	Mesophilic	0.564	0.736	0.484	0.361	0.376	0.877	0.247	0.541
hac	Helicobacter acinonychis str. Sheeba	Host-associated	Microaerophilic	Mesophilic	0.541	0.702	0.456	0.384	0.427	0.862	0.219	0.521
gme	Geobacter metallireducens GS-15	Aquatic	Anaerobic	Mesophilic	0.619	0.783	0.44	0.406	0.426	0.85	0.232	0.519
ele	Eggerthella lenta DSM 2243	Host-associated	Anaerobic	Mesophilic	0.575	0.74	0.444	0.396	0.384	0.858	0.222	0.517
ske	Sanguibacter keddieii DSM 10542	Host-associated	Facultative	Mesophilic	0.581	0.75	0.504	0.411	0.446	0.846	0.276	0.542
adg	Ammonifex degensii KC4	Specialized	Anaerobic	Thermophilic	0.556	0.754	0.405	0.368	0.449	0.858	0.239	0.521
ade	Anaeromyxobacter dehalogenans 2CP-C	Terrestrial	Facultative	Mesophilic	0.639	0.78	0.481	0.395	0.486	0.86	0.245	0.536
pst	Pseudomonas syringae pv. tomato str. DC3000	Multiple	Aerobic	Mesophilic	0.625	0.762	0.419	0.346	0.44	0.852	0.242	0.527
adn	Alicycliphilus denitrificans BC	Aquatic	Facultative	Mesophilic	0.669	0.811	0.424	0.373	0.493	0.872	0.243	0.533
har	Herminiimonas arsenicoxydans	Aquatic	Anaerobic	Mesophilic	0.659	0.795	0.498	0.406	0.457	0.863	0.247	0.538
has	Halanaerobium sp. 'sapolanicus'	Specialized	Anaerobic	Mesophilic	0.582	0.751	0.482	0.397	0.445	0.843	0.241	0.525
hau	Herpetosiphon aurantiacus ATCC 23779	Multiple	Aerobic	Mesophilic	0.62	0.766	0.471	0.387	0.492	0.863	0.276	0.546
ami	Actinosynnema mirum DSM 43827	Terrestrial		Mesophilic	0.638	0.781	0.453	0.371	0.45	0.85	0.261	0.539
rno	Rattus norvegicus				0.691	0.797	0.401	0.38	0.555	0.857	0.292	0.547
bcl	Bacillus clausii KSM-K16			Mesophilic	0.633	0.78	0.447	0.39	0.443	0.848	0.254	0.529
psl	Pirellula staleyi DSM 6068	Aquatic	Aerobic	Mesophilic	0.56	0.742	0.418	0.37	0.438	0.872	0.225	0.527
ama	Anaplasma marginale str. St. Maries	Host-associated	Aerobic		0.457	0.646	0.448	0.343	0.502	0.873	0.293	0.55
fth	Francisella tularensis subsp. holarctica OSU18	Multiple	Aerobic	Mesophilic	0.559	0.741	0.429	0.389	0.474	0.86	0.272	0.556
bid	Beijerinckia indica subsp. indica ATCC 9039		Aerobic	Mesophilic	0.609	0.762	0.464	0.38	0.434	0.86	0.241	0.53
psa	Pseudomonas stutzeri A1501	Host-associated	Aerobic	Mesophilic	0.615	0.775	0.456	0.374	0.454	0.858	0.239	0.525
ame	Apis mellifera				0.688	0.799	0.52	0.42	0.538	0.874	0.27	0.544
amd	Amycolatopsis mediterranei U32		Aerobic	Mesophilic	0.652	0.78	0.427	0.349	0.453	0.86	0.248	0.536
nve	Nematostella vectensis				0.661	0.797	0.453	0.42	0.519	0.869	0.257	0.544
alv	Allochromatium vinosum DSM 180	Aquatic	Facultative	Mesophilic	0.605	0.78	0.447	0.395	0.449	0.835	0.235	0.518
wch	Waddlia chondrophila WSU 86-1044			Mesophilic	0.641	0.774	0.444	0.375	0.488	0.874	0.267	0.544
mhj	Mycoplasma hyopneumoniae J	Host-associated	Facultative	Mesophilic	0.428	0.61	0.328	0.286	0.332	0.81	0.307	0.574
psp	Pseudomonas syringae pv. phaseolicola 1448A	Multiple	Aerobic	Mesophilic	0.623	0.766	0.492	0.356	0.449	0.86	0.247	0.532
amr	Acaryochloris marina MBIC11017	Aquatic	Aerobic	Mesophilic	0.614	0.78	0.415	0.367	0.422	0.863	0.244	0.536
amu	Akkermansia muciniphila ATCC BAA-835	Host-associated	Anaerobic	Mesophilic	0.554	0.723	0.464	0.411	0.487	0.851	0.26	0.539
amt	Alkaliphilus metalliredigens QYMF			Mesophilic	0.586	0.76	0.513	0.419	0.439	0.841	0.242	0.529
lch	Leptothrix cholodnii SP-6	Aquatic	Aerobic	Mesophilic	0.624	0.762	0.511	0.368	0.45	0.862	0.237	0.523
lci	Leuconostoc citreum KM20		Facultative	Mesophilic	0.573	0.744	0.425	0.398	0.477	0.869	0.272	0.554
bpa	Bordetella parapertussis 12822	Host-associated	Aerobic	Mesophilic	0.644	0.78	0.474	0.389	0.438	0.866	0.225	0.524
apj	Actinobacillus pleuropneumoniae serovar 3 str. JL03	Host-associated	Facultative		0.639	0.772	0.473	0.416	0.48	0.859	0.263	0.545
bpb	Butyrivibrio proteoclasticus B316	Host-associated	Anaerobic	Mesophilic	0.599	0.749	0.462	0.409	0.438	0.844	0.268	0.549
wbr	Wigglesworthia glossinidia endosymbiont of Glossina brevipalpis	Host-associated		Mesophilic	0.504	0.667	0.379	0.354	0.45	0.849	0.251	0.519
bpd	Burkholderia pseudomallei 668	Terrestrial	Aerobic	Mesophilic	0.668	0.804	0.451	0.367	0.442	0.855	0.236	0.527
ljo	Lactobacillus johnsonii NCC 533	Host-associated	Facultative	Mesophilic	0.52	0.698	0.37	0.361	0.453	0.839	0.326	0.588
bpm	Burkholderia pseudomallei 1710b	Terrestrial	Aerobic	Mesophilic	0.666	0.803	0.447	0.363	0.446	0.854	0.238	0.528
aph	Anaplasma phagocytophilum HZ	Host-associated	Aerobic	Mesophilic	0.437	0.623	0.398	0.349	0.426	0.861	0.267	0.526
bpn	Candidatus Blochmannia pennsylvanicus str. BPEN				0.507	0.702	0.447	0.422	0.489	0.853	0.277	0.549
eel	Eubacterium eligens ATCC 27750	Host-associated	Anaerobic	Mesophilic	0.533	0.739	0.466	0.413	0.451	0.855	0.26	0.539
bps	Burkholderia pseudomallei K96243	Terrestrial	Aerobic	Mesophilic	0.67	0.803	0.45	0.366	0.435	0.852	0.232	0.526
rpb	Rhodopseudomonas palustris HaA2	Multiple	Facultative	Mesophilic	0.624	0.778	0.462	0.378	0.475	0.87	0.239	0.527
bpu	Bacillus pumilus SAFR-032	Terrestrial	Aerobic	Mesophilic	0.624	0.78	0.435	0.398	0.475	0.864	0.27	0.543
bpt	Bordetella petrii DSM 12804	Aquatic	Anaerobic	Mesophilic	0.661	0.788	0.469	0.383	0.446	0.862	0.246	0.53
mhy	Mycoplasma hyopneumoniae 232	Host-associated	Facultative	Mesophilic	0.432	0.614	0.372	0.313	0.359	0.818	0.321	0.579
vdi	Vulcanisaeta distributa DSM 14429	Specialized	Anaerobic	Hyperthermophilic	0.524	0.741	0.4	0.379	0.398	0.882	0.252	0.55
mhu	Methanospirillum hungatei JF-1	Multiple	Anaerobic	Mesophilic	0.57	0.759	0.424	0.363	0.447	0.873	0.21	0.521
mhp	Mycoplasma hyopneumoniae 7448	Host-associated	Facultative	Mesophilic	0.422	0.613	0.332	0.289	0.337	0.81	0.313	0.573
sgl	Sodalis glossinidius str. 'morsitans'	Host-associated	Microaerophilic	Mesophilic	0.615	0.769	0.516	0.422	0.429	0.831	0.249	0.52
gbr	Gordonia bronchialis DSM 43247	Host-associated	Aerobic	Mesophilic	0.613	0.769	0.457	0.375	0.434	0.865	0.243	0.53
apl	Actinobacillus pleuropneumoniae serovar 5b str. L20	Host-associated	Facultative	Mesophilic	0.632	0.776	0.511	0.419	0.468	0.854	0.262	0.541
saa	Staphylococcus aureus subsp. aureus USA300_FPR3757	Host-associated	Facultative	Mesophilic	0.606	0.753	0.489	0.427	0.472	0.852	0.266	0.537
kpe	Klebsiella pneumoniae 342	Host-associated	Facultative	Mesophilic	0.635	0.783	0.454	0.392	0.452	0.847	0.249	0.527
tvo	Thermoplasma volcanium GSS1	Specialized	Facultative	Thermophilic	0.558	0.735	0.395	0.362	0.486	0.893	0.269	0.559
ols	Olsenella uli DSM 7084		Anaerobic	Mesophilic	0.578	0.74	0.426	0.387	0.388	0.85	0.242	0.537
olu	Ostreococcus lucimarinus CCE9901				0.624	0.792	0.41	0.379	0.501	0.879	0.251	0.538
dha	Debaryomyces hansenii CBS767				0.624	0.783	0.449	0.392	0.464	0.853	0.271	0.538
sac	Staphylococcus aureus subsp. aureus COL	Host-associated	Facultative	Mesophilic	0.623	0.754	0.517	0.422	0.475	0.852	0.259	0.531
ots	Orientia tsutsugamushi str. Boryong	Host-associated			0.401	0.666	0.472	0.371	0.509	0.88	0.332	0.578
tva	Trichomonas vaginalis G3				0.587	0.722	0.563	0.463	0.499	0.898	0.276	0.57
btl	Bacillus thuringiensis str. Al Hakam	Multiple	Facultative	Mesophilic	0.65	0.789	0.498	0.404	0.498	0.864	0.251	0.523
gvi	Gloeobacter violaceus PCC 7421	Terrestrial		Mesophilic	0.591	0.756	0.473	0.389	0.438	0.873	0.247	0.542
ddr	Deinococcus deserti VCD115	Terrestrial	Aerobic	Mesophilic	0.616	0.761	0.478	0.39	0.483	0.865	0.262	0.529
tmz	Thauera sp. MZ1T	Aquatic	Facultative	Mesophilic	0.605	0.756	0.429	0.377	0.429	0.862	0.219	0.519
gva	Gardnerella vaginalis 409-05		Anaerobic		0.599	0.747	0.341	0.327	0.45	0.846	0.29	0.561
tma	Thermotoga maritima MSB8	Specialized	Anaerobic	Hyperthermophilic	0.597	0.747	0.459	0.407	0.449	0.844	0.265	0.542
ddi	Dictyostelium discoideum AX4				0.623	0.774	0.467	0.409	0.5	0.877	0.272	0.547
cne	Cryptococcus neoformans var. neoformans JEC21				0.614	0.783	0.479	0.417	0.505	0.872	0.274	0.544
esc	Enterobacter cloacae SCF1				0.668	0.801	0.475	0.41	0.453	0.848	0.25	0.53
tme	Thermosipho melanesiensis BI429		Anaerobic	Thermophilic	0.601	0.772	0.51	0.422	0.467	0.85	0.271	0.54
esa	Cronobacter sakazakii ATCC BAA-894	Host-associated	Anaerobic	Mesophilic	0.657	0.793	0.496	0.402	0.462	0.845	0.258	0.534
bsu	Bacillus subtilis subsp. subtilis str. 168	Terrestrial	Facultative	Mesophilic	0.632	0.778	0.482	0.393	0.485	0.865	0.256	0.534
ddc	Dickeya dadantii Ech586	Multiple	Facultative	Mesophilic	0.676	0.798	0.477	0.413	0.471	0.847	0.254	0.534
pmf	Prochlorococcus marinus str. MIT 9303	Aquatic		Mesophilic	0.562	0.759	0.454	0.375	0.415	0.854	0.235	0.528
dda	Dickeya dadantii Ech703	Multiple	Facultative	Mesophilic	0.662	0.79	0.478	0.388	0.474	0.848	0.25	0.53
ape	Aeropyrum pernix K1	Specialized	Aerobic	Hyperthermophilic	0.55	0.742	0.418	0.398	0.412	0.883	0.27	0.566
tml	Tuber melanosporum Mel28				0.661	0.8	0.429	0.391	0.492	0.864	0.273	0.545
ddf	Deferribacter desulfuricans SSM1	Specialized	Anaerobic	Thermophilic	0.541	0.721	0.452	0.379	0.449	0.862	0.238	0.53
esi	Exiguobacterium sibiricum 255-15	Specialized	Facultative	Psychrophilic	0.605	0.764	0.502	0.411	0.467	0.856	0.256	0.532
cni	Calditerrivibrio nitroreducens DSM 19672		Anaerobic	Thermophilic	0.551	0.732	0.414	0.388	0.46	0.864	0.229	0.524
mms	Janthinobacterium sp. Marseille	Aquatic		Mesophilic	0.643	0.784	0.449	0.395	0.434	0.86	0.246	0.545
bbo	Babesia bovis T2Bo				0.423	0.644	0.365	0.361	0.504	0.881	0.263	0.543
plu	Photorhabdus luminescens subsp. laumondii TTO1	Host-associated	Facultative	Mesophilic	0.635	0.779	0.504	0.408	0.484	0.851	0.254	0.527
nmu	Nitrosospira multiformis ATCC 25196	Terrestrial	Aerobic	Mesophilic	0.574	0.757	0.451	0.414	0.445	0.856	0.272	0.551
nmr	Nitrosopumilus maritimus SCM1	Aquatic	Aerobic	Mesophilic	0.59	0.775	0.418	0.381	0.448	0.877	0.263	0.56
tdn	Sulfurimonas denitrificans DSM 1251		Anaerobic	Mesophilic	0.579	0.745	0.464	0.387	0.46	0.855	0.224	0.514
hse	Herbaspirillum seropedicae SmR1				0.628	0.768	0.451	0.369	0.462	0.87	0.244	0.533
sag	Streptococcus agalactiae 2603V/R	Host-associated	Facultative	Mesophilic	0.581	0.746	0.434	0.391	0.472	0.856	0.263	0.547
cgb	Corynebacterium glutamicum ATCC 13032	Multiple	Facultative	Mesophilic	0.592	0.749	0.44	0.388	0.426	0.859	0.242	0.529
hso	Haemophilus somnus 129PT	Host-associated	Facultative	Mesophilic	0.602	0.774	0.558	0.454	0.455	0.839	0.262	0.535
hsl	Halobacterium salinarum R1	Specialized	Anaerobic	Thermophilic	0.559	0.738	0.42	0.358	0.372	0.876	0.23	0.533
hsm	Haemophilus somnus 2336	Host-associated	Facultative	Mesophilic	0.626	0.778	0.519	0.454	0.452	0.838	0.265	0.535
nmg	Natrialba magadii ATCC 43099	Specialized	Aerobic	Mesophilic	0.619	0.784	0.439	0.368	0.364	0.881	0.241	0.536
nme	Neisseria meningitidis MC58	Host-associated	Aerobic	Mesophilic	0.563	0.743	0.442	0.393	0.475	0.858	0.262	0.54
nmc	Neisseria meningitidis FAM18	Host-associated	Aerobic	Mesophilic	0.545	0.725	0.438	0.39	0.484	0.861	0.255	0.537
pla	Parvibaculum lavamentivorans DS-1	Multiple	Aerobic	Mesophilic	0.634	0.76	0.424	0.376	0.448	0.86	0.255	0.546
nma	Neisseria meningitidis Z2491	Host-associated	Aerobic	Mesophilic	0.559	0.725	0.44	0.391	0.475	0.858	0.259	0.539
nmn	Neisseria meningitidis 053442	Host-associated	Aerobic	Mesophilic	0.574	0.744	0.441	0.392	0.479	0.862	0.249	0.534
plm	Planctomyces limnophilus DSM 3776	Aquatic	Aerobic	Mesophilic	0.562	0.75	0.474	0.39	0.44	0.863	0.25	0.544
cgr	Candida glabrata CBS 138				0.634	0.788	0.445	0.407	0.509	0.87	0.257	0.526
cgt	Corynebacterium glutamicum R	Multiple	Facultative	Mesophilic	0.591	0.753	0.49	0.401	0.421	0.862	0.246	0.532
sbo	Shigella boydii Sb227	Host-associated	Facultative	Mesophilic	0.657	0.793	0.507	0.41	0.449	0.846	0.239	0.527
bga	Borrelia garinii PBi	Host-associated		Mesophilic	0.529	0.672	0.272	0.266	0.43	0.852	0.302	0.572
aca	Acidobacterium capsulatum ATCC 51196	Multiple	Aerobic	Mesophilic	0.649	0.786	0.477	0.391	0.455	0.868	0.253	0.538
wbm	Wolbachia endosymbiont strain TRS of Brugia malayi	Host-associated		Mesophilic	0.446	0.647	0.466	0.359	0.522	0.88	0.283	0.555
fre	Frankia sp. EAN1pec	Multiple	Aerobic	Mesophilic	0.639	0.777	0.449	0.368	0.453	0.863	0.257	0.537
ace	Acidothermus cellulolyticus 11B	Aquatic	Aerobic	Thermophilic	0.588	0.756	0.462	0.408	0.415	0.865	0.222	0.511
nda	Nocardiopsis dassonvillei subsp. dassonvillei DSM 43111	Multiple			0.605	0.763	0.459	0.375	0.479	0.86	0.255	0.536
aci	Acinetobacter sp. ADP1	Multiple	Aerobic	Mesophilic	0.627	0.769	0.43	0.355	0.452	0.866	0.237	0.528
nde	Candidatus Nitrospira defluvii			Mesophilic	0.601	0.771	0.489	0.402	0.438	0.863	0.229	0.523
sro	Streptosporangium roseum DSM 43021	Terrestrial	Aerobic	Mesophilic	0.629	0.767	0.406	0.335	0.474	0.872	0.244	0.53
rty	Rickettsia typhi str. Wilmington	Host-associated	Aerobic	Mesophilic	0.426	0.635	0.45	0.392	0.509	0.903	0.323	0.59
acl	Acholeplasma laidlawii PG-8A	Specialized	Facultative	Mesophilic	0.544	0.724	0.548	0.407	0.458	0.865	0.299	0.571
acr	Acidiphilium cryptum JF-5	Multiple	Aerobic	Mesophilic	0.666	0.8	0.478	0.391	0.426	0.858	0.24	0.532
krh	Kocuria rhizophila DC2201	Multiple	Aerobic	Mesophilic	0.617	0.762	0.478	0.392	0.455	0.857	0.261	0.532
srt	Segniliparus rotundus DSM 44985		Aerobic	Mesophilic	0.601	0.761	0.433	0.383	0.451	0.867	0.24	0.525
sru	Salinibacter ruber DSM 13855	Specialized	Aerobic	Mesophilic	0.61	0.761	0.456	0.378	0.49	0.871	0.27	0.543
kra	Kineococcus radiotolerans SRS30216	Multiple	Aerobic	Mesophilic	0.6	0.766	0.473	0.387	0.434	0.865	0.253	0.538
dno	Dichelobacter nodosus VCS1703A	Host-associated	Anaerobic	Mesophilic	0.484	0.678	0.41	0.377	0.512	0.856	0.284	0.561
ccv	Campylobacter curvus 525.92	Host-associated	Microaerophilic	Mesophilic	0.573	0.725	0.463	0.388	0.437	0.86	0.219	0.518
mbn	Methanoregula boonei 6A8	Terrestrial	Anaerobic	Mesophilic	0.54	0.743	0.415	0.379	0.396	0.865	0.214	0.529
aha	Aeromonas hydrophila subsp. hydrophila ATCC 7966	Multiple	Facultative	Mesophilic	0.642	0.775	0.473	0.385	0.463	0.843	0.249	0.526
ppg	Pseudomonas putida GB-1	Multiple	Aerobic	Mesophilic	0.612	0.759	0.427	0.35	0.425	0.854	0.233	0.523
ppf	Pseudomonas putida F1	Multiple	Aerobic	Mesophilic	0.629	0.768	0.44	0.36	0.429	0.853	0.238	0.525
ppe	Pediococcus pentosaceus ATCC 25745	Multiple	Facultative	Mesophilic	0.6	0.746	0.372	0.36	0.499	0.848	0.288	0.557
ahe	Arcanobacterium haemolyticum DSM 20595	Host-associated	Facultative	Mesophilic	0.549	0.705	0.433	0.395	0.481	0.84	0.291	0.557
nsa	Nitratifractor salsuginis DSM 16511	Specialized	Facultative	Mesophilic	0.555	0.737	0.421	0.394	0.427	0.847	0.201	0.503
pph	Pelodictyon phaeoclathratiforme BU-1	Multiple	Anaerobic	Mesophilic	0.563	0.725	0.445	0.394	0.445	0.85	0.22	0.523
nse	Neorickettsia sennetsu str. Miyayama	Multiple			0.464	0.651	0.388	0.342	0.489	0.87	0.271	0.532
mbb	Mycobacterium bovis BCG str. Pasteur 1173P2	Host-associated	Aerobic	Mesophilic	0.625	0.77	0.475	0.389	0.399	0.866	0.242	0.533
son	Shewanella oneidensis MR-1	Multiple	Facultative	Mesophilic	0.635	0.775	0.474	0.389	0.458	0.85	0.228	0.521
ppr	Photobacterium profundum SS9	Multiple	Facultative	Psychrophilic	0.671	0.799	0.488	0.395	0.465	0.844	0.24	0.524
psb	Pseudomonas syringae pv. syringae B728a	Multiple	Aerobic	Mesophilic	0.619	0.756	0.488	0.353	0.429	0.852	0.245	0.529
ppu	Pseudomonas putida KT2440	Multiple	Aerobic	Mesophilic	0.632	0.769	0.433	0.355	0.441	0.854	0.239	0.525
mbu	Methanococcoides burtonii DSM 6242	Aquatic	Anaerobic	Mesophilic	0.533	0.742	0.379	0.364	0.426	0.866	0.214	0.521
sbc	Shigella boydii CDC 3083-94	Host-associated	Facultative	Mesophilic	0.656	0.794	0.511	0.413	0.437	0.844	0.237	0.521
mka	Methanopyrus kandleri AV19	Specialized	Anaerobic	Hyperthermophilic	0.579	0.779	0.374	0.331	0.48	0.878	0.22	0.526
mkm	Mycobacterium sp. KMS	Multiple		Mesophilic	0.635	0.783	0.453	0.371	0.438	0.872	0.254	0.537
rcm	Rickettsia canadensis str. McKiel	Host-associated	Aerobic	Mesophilic	0.437	0.641	0.468	0.406	0.52	0.891	0.333	0.595
rco	Rickettsia conorii str. Malish 7	Host-associated	Aerobic	Mesophilic	0.488	0.649	0.463	0.401	0.51	0.891	0.336	0.592
rci	uncultured methanogenic archaeon RC-I	Host-associated		Mesophilic	0.555	0.746	0.396	0.395	0.42	0.871	0.229	0.532
hel	Halomonas elongata DSM 2581				0.62	0.764	0.462	0.376	0.453	0.853	0.231	0.521
vap	Variovorax paradoxus S110	Multiple	Aerobic	Mesophilic	0.644	0.788	0.478	0.388	0.459	0.858	0.248	0.528
rca	Roseiflexus castenholzii DSM 13941	Aquatic	Facultative	Thermophilic	0.593	0.769	0.442	0.388	0.466	0.867	0.265	0.548
ehi	Entamoeba histolytica HM-1_IMSS				0.567	0.728	0.452	0.408	0.453	0.876	0.326	0.594
cph	Chlorobium phaeobacteroides DSM 266	Aquatic	Facultative	Mesophilic	0.56	0.737	0.389	0.382	0.442	0.86	0.238	0.533
dvl	Desulfovibrio vulgaris DP4	Multiple	Anaerobic	Mesophilic	0.599	0.758	0.43	0.384	0.448	0.844	0.226	0.517
bur	Burkholderia sp. 383	Multiple	Facultative		0.662	0.793	0.44	0.356	0.458	0.863	0.231	0.517
sdy	Shigella dysenteriae Sd197	Host-associated	Facultative	Mesophilic	0.626	0.774	0.507	0.438	0.457	0.839	0.254	0.533
sde	Saccharophagus degradans 2-40	Aquatic	Aerobic	Mesophilic	0.608	0.772	0.438	0.385	0.492	0.864	0.254	0.55
bce	Bacillus cereus ATCC 14579	Terrestrial	Aerobic	Mesophilic	0.631	0.78	0.474	0.412	0.472	0.863	0.256	0.527
sdl	Sulfurospirillum deleyianum DSM 6946	Aquatic	Microaerophilic	Mesophilic	0.541	0.714	0.43	0.385	0.447	0.861	0.209	0.507
buc	Buchnera aphidicola str. APS _Acyrthosiphon pisum_	Host-associated		Mesophilic	0.473	0.683	0.504	0.427	0.512	0.845	0.277	0.553
sdn	Shewanella denitrificans OS217	Aquatic	Facultative	Mesophilic	0.623	0.772	0.453	0.373	0.475	0.855	0.25	0.538
ayw	Aster yellows witches'-broom phytoplasma AYWB	Host-associated	Aerobic	Mesophilic	0.402	0.582	0.165	0.192	0.338	0.844	0.278	0.544
bbt	Bradyrhizobium sp. BTAi1	Host-associated	Aerobic	Mesophilic	0.652	0.797	0.461	0.374	0.438	0.86	0.233	0.517
azl	Azospirillum sp. B510	Terrestrial		Mesophilic	0.634	0.773	0.474	0.385	0.451	0.857	0.238	0.523
dol	Desulfococcus oleovorans Hxd3	Aquatic	Anaerobic	Mesophilic	0.541	0.733	0.408	0.382	0.458	0.872	0.26	0.554
azo	Azoarcus sp. BH72				0.635	0.782	0.412	0.362	0.457	0.872	0.242	0.534
mtp	Methanosaeta thermophila PT		Anaerobic	Thermophilic	0.491	0.722	0.359	0.349	0.498	0.894	0.227	0.53
azc	Azorhizobium caulinodans ORS 571	Host-associated			0.612	0.771	0.435	0.357	0.468	0.869	0.232	0.522
cin	Ciona intestinalis				0.69	0.804	0.469	0.422	0.541	0.872	0.266	0.54
mtt	Marivirga tractuosa DSM 4126			Mesophilic	0.628	0.777	0.427	0.355	0.469	0.86	0.237	0.519
mtu	Mycobacterium tuberculosis H37Rv	Host-associated	Aerobic	Mesophilic	0.628	0.771	0.478	0.391	0.413	0.865	0.241	0.531
mth	Methanothermobacter thermautotrophicus str. Delta H	Specialized	Anaerobic	Thermophilic	0.546	0.76	0.406	0.375	0.498	0.885	0.228	0.532
ckl	Clostridium kluyveri DSM 555	Aquatic	Anaerobic	Mesophilic	0.57	0.758	0.453	0.401	0.419	0.842	0.245	0.526
mtc	Mycobacterium tuberculosis CDC1551	Host-associated	Aerobic	Mesophilic	0.627	0.773	0.479	0.393	0.389	0.865	0.237	0.53
mta	Moorella thermoacetica ATCC 39073	Aquatic	Anaerobic	Thermophilic	0.571	0.758	0.475	0.395	0.446	0.845	0.235	0.518
vha	Vibrio harveyi ATCC BAA-1116	Aquatic	Facultative	Mesophilic	0.657	0.789	0.495	0.402	0.456	0.848	0.24	0.529
rri	Rickettsia rickettsii str. 'Sheila Smith'	Host-associated	Aerobic	Mesophilic	0.473	0.652	0.436	0.381	0.508	0.888	0.302	0.578
cbb	Clostridium botulinum B1 str. Okra	Multiple	Anaerobic	Mesophilic	0.587	0.765	0.553	0.4	0.45	0.846	0.258	0.529
pfa	Plasmodium falciparum 3D7				0.51	0.699	0.454	0.411	0.504	0.876	0.289	0.579
rva	Rhodomicrobium vannielii ATCC 17100			Mesophilic	0.639	0.797	0.472	0.388	0.464	0.854	0.254	0.535
cba	Clostridium botulinum A str. ATCC 19397	Multiple	Anaerobic	Mesophilic	0.585	0.755	0.541	0.393	0.447	0.844	0.259	0.527
cbf	Clostridium botulinum F str. Langeland	Multiple	Anaerobic	Mesophilic	0.592	0.764	0.498	0.41	0.45	0.846	0.247	0.525
cbg	Coxiella burnetii CbuG_Q212	Multiple	Facultative	Mesophilic	0.608	0.773	0.455	0.407	0.446	0.869	0.249	0.534
pin	Psychromonas ingrahamii 37	Aquatic	Anaerobic	Psychrophilic	0.621	0.776	0.462	0.379	0.481	0.851	0.255	0.534
cbe	Clostridium beijerinckii NCIMB 8052			Mesophilic	0.64	0.797	0.483	0.421	0.451	0.847	0.267	0.54
cbh	Clostridium botulinum A str. Hall	Multiple	Anaerobic	Mesophilic	0.589	0.755	0.545	0.396	0.459	0.847	0.253	0.526
pic	Scheffersomyces stipitis CBS 6054				0.624	0.785	0.426	0.388	0.477	0.861	0.261	0.527
cbo	Clostridium botulinum A str. ATCC 3502	Multiple	Anaerobic	Mesophilic	0.592	0.758	0.542	0.393	0.461	0.845	0.26	0.527
cbl	Clostridium botulinum A3 str. Loch Maree	Multiple	Anaerobic	Mesophilic	0.585	0.752	0.478	0.396	0.457	0.846	0.261	0.529
bca	Bacillus cereus ATCC 10987	Terrestrial	Aerobic	Mesophilic	0.642	0.781	0.512	0.415	0.512	0.87	0.25	0.524
vco	Vibrio cholerae O395	Aquatic	Facultative	Mesophilic	0.653	0.778	0.48	0.417	0.468	0.845	0.246	0.53
bma	Burkholderia mallei ATCC 23344	Host-associated		Mesophilic	0.666	0.798	0.446	0.364	0.453	0.857	0.231	0.523
cbu	Coxiella burnetii RSA 493	Multiple	Facultative	Mesophilic	0.578	0.766	0.459	0.41	0.451	0.867	0.251	0.53
pis	Pyrobaculum islandicum DSM 4184	Specialized	Anaerobic	Thermophilic	0.56	0.757	0.369	0.354	0.431	0.874	0.259	0.553
hpy	Helicobacter pylori 26695	Host-associated	Aerobic	Mesophilic	0.541	0.705	0.449	0.379	0.429	0.863	0.225	0.524
mav	Mycobacterium avium 104	Host-associated	Aerobic	Mesophilic	0.62	0.778	0.452	0.372	0.427	0.87	0.253	0.537
tpv	Theileria parva strain Muguga				0.434	0.634	0.374	0.356	0.525	0.886	0.264	0.545
tit	Thermoanaerobacter italicus Ab9	Specialized	Anaerobic	Hyperthermophilic	0.63	0.795	0.49	0.43	0.463	0.838	0.277	0.545
oan	Ochrobactrum anthropi ATCC 49188	Terrestrial		Mesophilic	0.633	0.772	0.467	0.381	0.432	0.85	0.233	0.52
mch	Methylobacterium chloromethanicum CM4	Terrestrial	Aerobic	Mesophilic	0.643	0.78	0.418	0.369	0.435	0.848	0.236	0.525
nam	Nautilia profundicola AmH	Multiple	Anaerobic	Mesophilic	0.567	0.735	0.408	0.385	0.45	0.85	0.202	0.496
nar	Novosphingobium aromaticivorans DSM 12444	Multiple	Aerobic		0.627	0.763	0.411	0.363	0.435	0.86	0.26	0.548
hpj	Helicobacter pylori J99	Host-associated	Aerobic	Mesophilic	0.509	0.685	0.449	0.379	0.414	0.863	0.223	0.523
tin	Thiomonas intermedia K12	Aquatic	Aerobic	Mesophilic	0.606	0.761	0.45	0.395	0.478	0.869	0.237	0.535
lpl	Lactobacillus plantarum WCFS1	Host-associated	Facultative	Mesophilic	0.626	0.785	0.476	0.42	0.439	0.848	0.277	0.551
reh	Ralstonia eutropha H16	Specialized	Facultative	Mesophilic	0.669	0.797	0.443	0.361	0.47	0.869	0.224	0.512
naz	'Nostoc azollae' 0708	Multiple	Aerobic	Mesophilic	0.555	0.741	0.431	0.383	0.456	0.857	0.253	0.535
hpa	Helicobacter pylori HPAG1	Host-associated	Aerobic	Mesophilic	0.53	0.701	0.458	0.384	0.434	0.866	0.223	0.524
pen	Pseudomonas entomophila L48	Multiple			0.631	0.766	0.394	0.347	0.481	0.863	0.23	0.518
pau	Pseudomonas aeruginosa UCBPP-PA14	Multiple	Aerobic	Mesophilic	0.655	0.779	0.427	0.35	0.452	0.852	0.23	0.518
tpp	Treponema pallidum subsp. pallidum SS14	Host-associated	Anaerobic	Mesophilic	0.479	0.639	0.247	0.271	0.419	0.832	0.28	0.55
hwa	Haloquadratum walsbyi DSM 16790	Aquatic			0.592	0.76	0.498	0.367	0.417	0.895	0.238	0.546
mmu	Mus musculus				0.687	0.796	0.404	0.383	0.553	0.856	0.291	0.544
kvu	Ketogulonicigenium vulgare Y25				0.576	0.727	0.417	0.371	0.425	0.863	0.256	0.543
bml	Burkholderia mallei NCTC 10229	Host-associated		Mesophilic	0.673	0.802	0.436	0.357	0.445	0.857	0.231	0.526
cpr	Clostridium perfringens SM101	Multiple	Anaerobic	Mesophilic	0.623	0.798	0.476	0.421	0.47	0.845	0.284	0.555
tan	Theileria annulata strain Ankara				0.469	0.677	0.411	0.361	0.483	0.872	0.254	0.534
hna	Halothiobacillus neapolitanus c2	Specialized	Aerobic		0.553	0.758	0.483	0.398	0.473	0.857	0.229	0.523
cpi	Chitinophaga pinensis DSM 2588	Terrestrial	Aerobic	Mesophilic	0.621	0.789	0.393	0.347	0.436	0.863	0.238	0.529
cpj	Chlamydophila pneumoniae J138	Host-associated		Mesophilic	0.482	0.699	0.378	0.364	0.551	0.867	0.314	0.566
hne	Hyphomonas neptunium ATCC 15444	Aquatic	Aerobic	Mesophilic	0.627	0.775	0.455	0.374	0.438	0.866	0.24	0.533
bci	Baumannia cicadellinicola str. Hc _Homalodisca coagulata_	Host-associated			0.559	0.71	0.426	0.368	0.491	0.847	0.287	0.547
cpn	Chlamydophila pneumoniae CWL029	Host-associated		Mesophilic	0.485	0.701	0.38	0.365	0.547	0.866	0.314	0.566
cpo	Coprothermobacter proteolyticus DSM 5265	Specialized	Anaerobic	Thermophilic	0.576	0.732	0.41	0.375	0.456	0.835	0.258	0.536
cpa	Chlamydophila pneumoniae AR39				0.489	0.703	0.378	0.364	0.557	0.869	0.319	0.57
cpe	Clostridium perfringens str. 13	Multiple	Anaerobic	Mesophilic	0.602	0.792	0.482	0.424	0.475	0.845	0.282	0.557
cpf	Clostridium perfringens ATCC 13124	Multiple	Anaerobic	Mesophilic	0.597	0.778	0.489	0.43	0.463	0.839	0.29	0.557
bcc	Buchnera aphidicola str. Cc _Cinara cedri_	Host-associated		Mesophilic	0.475	0.684	0.654	0.48	0.501	0.861	0.318	0.562
rxy	Rubrobacter xylanophilus DSM 9941	Specialized	Aerobic	Thermophilic	0.595	0.748	0.43	0.377	0.473	0.871	0.255	0.538
xbo	Xenorhabdus bovienii SS-2004	Host-associated	Facultative	Mesophilic	0.629	0.777	0.485	0.422	0.48	0.854	0.257	0.531
sah	Staphylococcus aureus subsp. aureus JH1	Host-associated	Facultative	Mesophilic	0.604	0.749	0.489	0.427	0.478	0.854	0.265	0.537
fsu	Fibrobacter succinogenes subsp. succinogenes S85	Host-associated	Anaerobic	Mesophilic	0.493	0.699	0.428	0.386	0.451	0.854	0.247	0.529
bcz	Bacillus cereus E33L	Terrestrial	Aerobic	Mesophilic	0.652	0.79	0.46	0.4	0.496	0.863	0.257	0.521
dvu	Desulfovibrio vulgaris str. Hildenborough	Multiple	Anaerobic	Mesophilic	0.582	0.75	0.461	0.384	0.443	0.842	0.23	0.519
vpa	Vibrio parahaemolyticus RIMD 2210633	Aquatic	Facultative	Mesophilic	0.629	0.773	0.487	0.396	0.458	0.846	0.238	0.524
bcv	Beutenbergia cavernae DSM 12333	Terrestrial	Aerobic	Mesophilic	0.645	0.78	0.482	0.394	0.48	0.855	0.278	0.551
cps	Colwellia psychrerythraea 34H	Specialized	Facultative	Psychrophilic	0.652	0.789	0.43	0.355	0.466	0.856	0.237	0.525
cpt	Chlamydophila pneumoniae TW-183	Host-associated		Mesophilic	0.482	0.699	0.379	0.364	0.553	0.867	0.315	0.566
cpv	Cryptosporidium parvum Iowa II				0.52	0.691	0.34	0.333	0.39	0.867	0.315	0.59
cpw	Coccidioides posadasii C735 delta SOWgp				0.643	0.789	0.421	0.395	0.497	0.861	0.25	0.526
