# Supplementary material for: Convergent evolution of modularity in metabolic networks through different community structures
Source: BMC Evol Biol. 2012 Sep 14;12:181. doi: 10.1186/1471-2148-12-181 (PMC3534581; doi:10.1186/1471-2148-12-181)
Supplement: Additional file 3 — Clusters of species by community structure similarity. A Microsoft Excel table showing the clusters of species obtained by hierarchical clustering of species under the distance that equals to 1 - mutual information. [file 1471-2148-12-181-S3.xls]

## Sheet: community specificity
Community specificity	pathway code	pathway title	intersection size	pathway size	intersection	pathway
0.571	eco00860	Porphyrin and chlorophyll metabolism	16	28	['R00078', 'R00036', 'R00310', 'R02864', 'R00084', 'R03222', 'R03194', 'R06895', 'R03165', 'R04109', 'R03220', 'R04972', 'R02272', 'R05578', 'R03197', 'R03947']	['R00097', 'R05222', 'R05221', 'R05220', 'R04148', 'R04109', 'R07411', 'R05578', 'R03197', 'R03947', 'R00078', 'R00036', 'R00084', 'R04972', 'R03194', 'R04979', 'R02864', 'R02272', 'R05705', 'R05223', 'R00310', 'R07268', 'R03165', 'R03220', 'R04594', 'R03222', 'R06895', 'R01492']
0.75	eco00061	Fatty acid biosynthesis	27	36	['R04534', 'R04535', 'R04536', 'R04724', 'R04533', 'R07762', 'R07763', 'R04726', 'R01626', 'R01624', 'R04958', 'R04952', 'R04953', 'R04957', 'R04955', 'R04355', 'R04543', 'R04566', 'R04429', 'R04963', 'R04961', 'R04960', 'R04966', 'R04965', 'R04964', 'R04969', 'R04968']	['R04534', 'R04386', 'R04385', 'R04537', 'R04724', 'R04533', 'R07764', 'R07765', 'R04536', 'R07762', 'R07763', 'R04726', 'R01626', 'R01624', 'R04535', 'R04958', 'R04952', 'R04953', 'R04957', 'R04954', 'R04955', 'R04544', 'R04543', 'R04568', 'R04566', 'R04428', 'R04429', 'R04355', 'R04963', 'R04961', 'R04960', 'R04966', 'R04965', 'R04964', 'R04969', 'R04968']
1	eco00785	Lipoic acid metabolism	6	6	['R07767', 'R07768', 'R07769', 'R07766', 'R07770', 'R07771']	['R07767', 'R07768', 'R07769', 'R07771', 'R07770', 'R07766']
0.583	eco00300	Lysine biosynthesis	7	12	['R04365', 'R04198', 'R02734', 'R01773', 'R02292', 'R02291', 'R04475']	['R04475', 'R04617', 'R02788', 'R04365', 'R04198', 'R02734', 'R02735', 'R01773', 'R02292', 'R02291', 'R00480', 'R00451']
0.545	eco00340	Histidine metabolism	6	11	['R03243', 'R03457', 'R01166', 'R03012', 'R03013', 'R01163']	['R03243', 'R03457', 'R01071', 'R04035', 'R01166', 'R03012', 'R03013', 'R04037', 'R01163', 'R04640', 'R04558']
0.556	eco00410	beta-Alanine metabolism	5	9	['R03139', 'R00908', 'R01166', 'R02473', 'R02549']	['R03045', 'R02869', 'R01166', 'R03139', 'R02473', 'R00489', 'R00908', 'R02549', 'R02269']
1	eco00401	Novobiocin biosynthesis	2	2	['R00734', 'R01728']	['R00734', 'R01728']
0.6	eco00350	Tyrosine metabolism	3	5	['R00734', 'R02382', 'R04300']	['R00734', 'R00713', 'R04880', 'R04300', 'R02382']
0.786	eco00040	Pentose and glucuronate interconversions	22	28	['R05850', 'R04383', 'R01983', 'R01432', 'R02637', 'R01761', 'R01482', 'R01526', 'R07127', 'R07125', 'R01529', 'R02439', 'R01542', 'R01540', 'R01541', 'R05606', 'R03244', 'R02454', 'R02555', 'R01902', 'R01639', 'R01901']	['R05850', 'R04383', 'R01983', 'R01432', 'R02362', 'R01478', 'R02637', 'R01761', 'R01482', 'R00286', 'R01639', 'R01526', 'R07127', 'R07125', 'R01529', 'R02439', 'R01542', 'R01785', 'R01540', 'R01541', 'R05605', 'R05606', 'R03244', 'R02454', 'R02555', 'R01902', 'R00289', 'R01901']
0.538	eco00030	Pentose phosphate pathway	14	26	['R01739', 'R02750', 'R01641', 'R01737', 'R01057', 'R01528', 'R01051', 'R01529', 'R02749', 'R01830', 'R01541', 'R02036', 'R02035', 'R01056']	['R01049', 'R01739', 'R01066', 'R01737', 'R01541', 'R06620', 'R02736', 'R04780', 'R02739', 'R02750', 'R01830', 'R01070', 'R01528', 'R01056', 'R01057', 'R01641', 'R01051', 'R01529', 'R04779', 'R05605', 'R06836', 'R02740', 'R02749', 'R01827', 'R02036', 'R02035']
1	eco01053	Biosynthesis of siderophore group nonribosomal peptides	3	3	['R01717', 'R01505', 'R03037']	['R01717', 'R03037', 'R01505']
0.545	eco00400	Phenylalanine, tyrosine and tryptophan biosynthesis	12	22	['R01073', 'R01714', 'R03508', 'R03509', 'R01715', 'R03460', 'R03084', 'R02413', 'R02412', 'R03083', 'R01872', 'R00985']	['R01731', 'R02340', 'R00985', 'R03508', 'R03509', 'R00734', 'R03460', 'R01826', 'R01872', 'R01073', 'R01728', 'R02722', 'R02413', 'R02412', 'R01373', 'R00674', 'R00694', 'R00691', 'R03084', 'R01715', 'R01714', 'R03083']
1	eco00980	Metabolism of xenobiotics by cytochrome P450	16	16	['R07092', 'R07070', 'R07105', 'R07116', 'R07002', 'R07113', 'R07004', 'R07025', 'R07069', 'R07100', 'R07093', 'R07083', 'R07091', 'R07084', 'R07094', 'R07024']	['R07091', 'R07116', 'R07070', 'R07105', 'R07100', 'R07002', 'R07113', 'R07004', 'R07094', 'R07092', 'R07093', 'R07083', 'R07024', 'R07084', 'R07069', 'R07025']
0.846	eco00750	Vitamin B6 metabolism	11	13	['R05838', 'R00174', 'R05085', 'R00277', 'R05086', 'R01711', 'R01710', 'R05681', 'R02493', 'R00278', 'R01909']	['R05085', 'R01825', 'R05838', 'R00174', 'R04210', 'R00277', 'R05086', 'R01711', 'R01710', 'R05681', 'R02493', 'R01909', 'R00278']
0.545	eco00450	Selenoamino acid metabolism	6	11	['R04935', 'R04929', 'R04928', 'R04941', 'R04944', 'R03601']	['R08219', 'R03595', 'R04935', 'R04929', 'R04928', 'R04941', 'R04944', 'R03599', 'R03601', 'R04773', 'R04771']
0.778	eco00920	Sulfur metabolism	7	9	['R00509', 'R01285', 'R02021', 'R02508', 'R00897', 'R00858', 'R00529']	['R00586', 'R00509', 'R01285', 'R02021', 'R00858', 'R01777', 'R00897', 'R02508', 'R00529']
0.667	eco00430	Taurine and hypotaurine metabolism	4	6	['R01682', 'R01687', 'R05320', 'R02466']	['R00230', 'R02466', 'R05320', 'R00315', 'R01682', 'R01687']
1	eco00624	1- and 2-Methylnaphthalene degradation	2	2	['R06917', 'R06927']	['R06917', 'R06927']
1	eco00621	Biphenyl degradation	2	2	['R02601', 'R00750']	['R02601', 'R00750']
1	eco00622	Toluene and xylene degradation	3	3	['R02601', 'R00750', 'R05864']	['R02601', 'R00750', 'R05864']
1	eco00629	Carbazole degradation	2	2	['R02601', 'R00750']	['R02601', 'R00750']
0.667	eco00628	Fluorene degradation	2	3	['R02601', 'R00750']	['R03966', 'R02601', 'R00750']
0.667	eco00643	Styrene degradation	2	3	['R02601', 'R00750']	['R02536', 'R00750', 'R02601']
0.667	eco00642	Ethylbenzene degradation	2	3	['R02601', 'R00750']	['R05506', 'R02601', 'R00750']
1	eco00641	3-Chloroacrylic acid degradation	2	2	['R05234', 'R05233']	['R05234', 'R05233']
0.688	eco00760	Nicotinate and nicotinamide metabolism	11	16	['R03005', 'R03004', 'R00103', 'R03348', 'R00137', 'R02323', 'R02294', 'R03346', 'R01724', 'R02295', 'R04292']	['R03005', 'R00112', 'R03004', 'R00103', 'R01268', 'R01724', 'R00104', 'R00189', 'R03348', 'R00137', 'R02323', 'R04292', 'R03346', 'R00481', 'R02295', 'R02294']
0.733	eco00900	Terpenoid backbone biosynthesis	11	15	['R06447', 'R01658', 'R08210', 'R05555', 'R05688', 'R05884', 'R02003', 'R05637', 'R05633', 'R05634', 'R08689']	['R05633', 'R06447', 'R01658', 'R08210', 'R05555', 'R05688', 'R05884', 'R00238', 'R02003', 'R08689', 'R05637', 'R01123', 'R05634', 'R05636', 'R05611']
0.667	eco00290	Valine, leucine and isoleucine biosynthesis	16	24	['R01090', 'R02199', 'R04440', 'R04441', 'R05068', 'R03665', 'R04001', 'R03656', 'R03657', 'R01214', 'R01215', 'R05069', 'R01213', 'R03968', 'R05070', 'R05071']	['R03898', 'R03896', 'R01214', 'R01215', 'R01213', 'R03968', 'R04673', 'R05070', 'R04672', 'R00014', 'R03656', 'R03657', 'R05071', 'R04440', 'R04441', 'R04426', 'R05069', 'R05068', 'R00996', 'R00994', 'R01090', 'R02199', 'R03665', 'R04001']
0.538	eco00550	Peptidoglycan biosynthesis	7	13	['R01150', 'R02783', 'R04617', 'R02788', 'R04573', 'R03193', 'R03191']	['R05032', 'R01150', 'R02783', 'R00660', 'R04617', 'R05627', 'R02788', 'R05629', 'R05630', 'R04573', 'R05662', 'R03193', 'R03191']
1	eco00473	D-Alanine metabolism	2	2	['R01150', 'R00401']	['R01150', 'R00401']
1	eco00523	Polyketide sugar unit biosynthesis	4	4	['R02328', 'R06513', 'R06514', 'R02777']	['R06514', 'R02777', 'R06513', 'R02328']
0.571	eco00521	Streptomycin biosynthesis	4	7	['R02328', 'R06513', 'R06514', 'R02777']	['R01187', 'R02777', 'R00299', 'R06513', 'R06514', 'R08639', 'R02328']
0.8	eco00670	One carbon pool by folate	12	15	['R04325', 'R04125', 'R04326', 'R01220', 'R00945', 'R01655', 'R02300', 'R03940', 'R00936', 'R01224', 'R02101', 'R02236']	['R04325', 'R04125', 'R01655', 'R00945', 'R00944', 'R00946', 'R02300', 'R04560', 'R04326', 'R02236', 'R03940', 'R00936', 'R01224', 'R02101', 'R01220']
0.692	eco00630	Glyoxylate and dicarboxylate metabolism	18	26	['R01333', 'R01334', 'R01325', 'R01781', 'R00472', 'R00013', 'R00475', 'R01392', 'R02545', 'R00465', 'R00479', 'R00470', 'R01900', 'R01394', 'R01745', 'R06180', 'R01388', 'R01514']	['R01325', 'R00944', 'R01655', 'R02545', 'R00342', 'R01388', 'R01514', 'R00013', 'R00465', 'R01745', 'R01333', 'R01334', 'R01392', 'R01781', 'R01394', 'R00339', 'R01220', 'R00519', 'R00351', 'R00475', 'R00470', 'R01900', 'R00472', 'R06180', 'R00479', 'R01908']
0.75	eco00592	alpha-Linolenic acid metabolism	3	4	['R07899', 'R07891', 'R07895']	['R07899', 'R07891', 'R07895', 'R07860']
1	eco00930	Caprolactam degradation	2	2	['R06942', 'R06941']	['R06942', 'R06941']
1	eco00281	Geraniol degradation	4	4	['R08095', 'R08094', 'R08093', 'R08091']	['R08095', 'R08094', 'R08093', 'R08091']
0.667	eco00632	Benzoate degradation via CoA ligation	4	6	['R03026', 'R00238', 'R01976', 'R07832']	['R00412', 'R01976', 'R03026', 'R00238', 'R07832', 'R01421']
0.706	eco00071	Fatty acid metabolism	24	34	['R04747', 'R04746', 'R04745', 'R04744', 'R04743', 'R04742', 'R04741', 'R04740', 'R04749', 'R04748', 'R03858', 'R03778', 'R01975', 'R03276', 'R04737', 'R01177', 'R04738', 'R04739', 'R04170', 'R01280', 'R03026', 'R03991', 'R00238', 'R04756']	['R04747', 'R04746', 'R04745', 'R04744', 'R04743', 'R04742', 'R04741', 'R04740', 'R01279', 'R04749', 'R04748', 'R03777', 'R03858', 'R03857', 'R04737', 'R01975', 'R00623', 'R02000', 'R03778', 'R03276', 'R01406', 'R01177', 'R04738', 'R04739', 'R04170', 'R01280', 'R01175', 'R03026', 'R03991', 'R03990', 'R04751', 'R04754', 'R04756', 'R00238']
0.533	eco00650	Butanoate metabolism	8	15	['R01179', 'R01976', 'R01975', 'R01172', 'R03026', 'R00238', 'R00212', 'R03276']	['R01179', 'R01648', 'R01975', 'R00713', 'R00261', 'R00014', 'R00408', 'R00212', 'R03026', 'R03050', 'R00238', 'R00215', 'R01172', 'R03276', 'R01976']
0.688	eco00640	Propanoate metabolism	11	16	['R01354', 'R01353', 'R01359', 'R00926', 'R04424', 'R00238', 'R03045', 'R00923', 'R06987', 'R00921', 'R00931']	['R00405', 'R01354', 'R01353', 'R00742', 'R00409', 'R00833', 'R00931', 'R04424', 'R00238', 'R03045', 'R01359', 'R00923', 'R00908', 'R00921', 'R06987', 'R00926']
0.615	eco00280	Valine, leucine and isoleucine degradation	8	13	['R04204', 'R04224', 'R04203', 'R04188', 'R00238', 'R05066', 'R00927', 'R04137']	['R01090', 'R02199', 'R04204', 'R04224', 'R04203', 'R04188', 'R00833', 'R07618', 'R01214', 'R00238', 'R05066', 'R00927', 'R04137']
0.733	eco00500	Starch and sucrose metabolism	22	30	['R00802', 'R00803', 'R02737', 'R02421', 'R03527', 'R02778', 'R05196', 'R02108', 'R00286', 'R02780', 'R00837', 'R01786', 'R02728', 'R04111', 'R00026', 'R02887', 'R02740', 'R02886', 'R00028', 'R02889', 'R02110', 'R02111']	['R03920', 'R00948', 'R00802', 'R00803', 'R02737', 'R01433', 'R02362', 'R05196', 'R02421', 'R01478', 'R03527', 'R02778', 'R00010', 'R00289', 'R02108', 'R00286', 'R02780', 'R00959', 'R00837', 'R01786', 'R02728', 'R04111', 'R00026', 'R02887', 'R02740', 'R02886', 'R00028', 'R02889', 'R02110', 'R02111']
0.667	eco00600	Sphingolipid metabolism	2	3	['R04019', 'R03355']	['R04856', 'R04019', 'R03355']
0.63	eco00052	Galactose metabolism	17	27	['R01678', 'R01194', 'R08367', 'R08366', 'R01786', 'R00801', 'R02926', 'R01329', 'R05549', 'R05570', 'R03634', 'R00291', 'R01104', 'R01105', 'R01103', 'R00955', 'R01101']	['R01678', 'R08365', 'R08367', 'R08366', 'R01064', 'R01069', 'R00801', 'R01329', 'R05571', 'R05570', 'R03634', 'R01104', 'R01105', 'R01103', 'R01101', 'R03033', 'R03236', 'R00289', 'R00959', 'R00955', 'R01786', 'R02926', 'R01194', 'R01092', 'R05549', 'R03387', 'R00291']
0.628	eco00520	Amino sugar and nucleotide sugar metabolism	27	43	['R02334', 'R00883', 'R00888', 'R02738', 'R05199', 'R00660', 'R02630', 'R02087', 'R01811', 'R01818', 'R00420', 'R00286', 'R08559', 'R00955', 'R01206', 'R01201', 'R01786', 'R05332', 'R02060', 'R05692', 'R02740', 'R00022', 'R00416', 'R00414', 'R02705', 'R02059', 'R00291']	['R07661', 'R07660', 'R03920', 'R00948', 'R02705', 'R00883', 'R00888', 'R01433', 'R03191', 'R02738', 'R05199', 'R00660', 'R02630', 'R00768', 'R02087', 'R01811', 'R03317', 'R00289', 'R01818', 'R01819', 'R00420', 'R00765', 'R08559', 'R07658', 'R07659', 'R00959', 'R00955', 'R08555', 'R01206', 'R01201', 'R01786', 'R05332', 'R02060', 'R05692', 'R02740', 'R01092', 'R00022', 'R00416', 'R00414', 'R00286'…
0.6	eco00562	Inositol phosphate metabolism	3	5	['R01186', 'R01187', 'R01185']	['R01186', 'R01187', 'R01185', 'R01015', 'R03372']

## Sheet: pathway specificity
Pathway specificity	pathway code	pathway title	intersection size	community size	intersection	community
1	eco00052	Galactose metabolism	2	2	['4.2.1.6', '2.7.1.58']	['4.2.1.6', '2.7.1.58']
1	eco00740	Riboflavin metabolism	2	2	['3.5.4.26', '1.1.1.193']	['3.5.4.26', '1.1.1.193']
1	eco00730	Thiamine metabolism	4	4	['2.7.1.49', '2.5.1.3', '2.7.1.50', '2.7.4.7']	['2.5.1.3', '2.7.1.49', '2.7.4.7', '2.7.1.50']
1	eco00540	Lipopolysaccharide biosynthesis	2	2	['2.4.1.182', '2.7.1.130']	['2.4.1.182', '2.7.1.130']
0.513	eco00230	Purine metabolism	20	39	['6.3.4.4', '3.1.5.1', '3.6.1.19', '3.1.3.5', '2.4.2.8', '1.7.1.7', '2.4.2.22', '3.5.4.10', '2.4.2.1', '2.7.1.73', '1.17.1.4', '1.1.1.205', '6.3.5.2', '3.5.4.3', '3.5.4.2', '3.2.2.8', '2.1.2.3', '2.4.2.4', '2.4.2.7', '3.5.4.4']	['2.5.1.17', '1.7.1.7', '3.5.4.3', '3.6.1.22', '2.4.2.1', '3.5.4.2', '3.5.4.1', '2.4.2.4', '3.5.4.5', '3.5.4.4', '2.4.2.11', '2.7.7.18', '2.4.2.19', '3.5.4.10', '2.1.1.34', '2.1.1.31', '2.4.2.7', '2.1.1.33', '2.7.1.156', '2.7.8.26', '3.1.5.1', '3.6.1.19', '3.1.3.73', '3.1.3.5', '1.17.1.4', '2.7.1.73', '3.2.2.8', '3.2.2.9', '2.1.2.3', '6.3.4.4', '6.3.5.2', '2.4.2.29', '2.4.2.8', '2.7.1.21', '2.4.2…
0.643	eco00900	Terpenoid backbone biosynthesis	9	14	['2.5.1.31', '2.7.7.60', '2.5.1.10', '1.17.7.1', '1.1.1.267', '1.17.1.2', '2.7.1.148', '2.5.1.1', '4.6.1.12']	['2.5.1.31', '2.7.7.60', '2.7.1.148', '2.5.1.10', '2.4.1.129', '1.17.7.1', '1.1.1.267', '1.17.1.2', '3.6.1.27', '2.5.1.1', '2.7.8.13', '1.18.1.3', '1.18.1.2', '4.6.1.12']
1	eco00340	Histidine metabolism	3	3	['5.3.1.16', '3.6.1.31', '3.5.4.19']	['5.3.1.16', '3.5.4.19', '3.6.1.31']
