# Supplementary material for: Convergent evolution of modularity in metabolic networks through different community structures
Source: BMC Evol Biol. 2012 Sep 14;12:181. doi: 10.1186/1471-2148-12-181 (PMC3534581; doi:10.1186/1471-2148-12-181)
Supplement: Additional file 4 — Overview of organisms and modularities. A Microsoft Excel table showing the list of organisms, their lifestyle classifcations and computed modularity score, both normalized and unnormalized and from four different network reconstructions. [file 1471-2148-12-181-S4.xls]

## Sheet: Sheet1
pub
min
rri	rcm	rak	rty	rfe	rms	rpr	rbo	rbe	rco
wol	wbm
hac	hhe	hpy	hpa
bqu	neq	bfl	bab	btr	bbk	ots	ott	rip	bpn	bhe	nse	wbr	bci
eru	erw	erg	ecn	ech	ama	bbl	aph
hya	tal	hth	saf
tam
zmo	las	tde
dps
ppd
tcr	tbr
rmu
mpu	mmo	msy	hci	smm	hpj
mmy	bdu	baf	btu	tgo	bbu	mcp	bga
pml	cho	ooe	maa	mal	lhe	clo	ahe	mga	pal	smf	mhj	mhy	mhp	cpv
pyo	pkn	bbo	pfa	tpv	tan
mpe
lhk	mmb	hde
vok	rma
wsu	cff	tdn	ecu	dol	cjr	cjd	cje	cju	sku	ccv	sdl	cha	nam	cjj
det	dev	deh	deb	deg	dly
kvu
hmg	cfa	ecb	ptr	gga	xtr	dre	aps	spu	cel	cbr	xla	mdo	mmu	ssc	dme	dpo	bta	tgu	cqu	mcc	hsa	rno	aml	ame	nve	pon	tad	cin	oaa
pti	sce	cme	vpo	kla	cal	spo	afm	fph	ssl	yli	pcs	ath	osa	ncr	ure	tps	bfu	ani	mgl	mgr	lel	ang	ddi	cth	dge	olu	dha	cne	tml	cgr	ppa	pic	ago	cpw
mcl	has
fsu	ftu	ftw	fta	ftf	ftl	ftn	fth
tle	ttr	ace
cao	rmr
mmr	rva	pzu
lpp	lpn	lpf	lpc	bba	lpa
fal	caa	pmu	pmx	apl	hin	asu	sth	aat	aap	str	apj	aba	hip	hiq	hit	fra	fre	lba	hdu	hso	hsm	aca	sru	msu	oih
scb	hch	tra	cfl	sbl	eca	eco	ecj	ctu	sbc	bwe	ecp	fbc	fba	sgl	bfs	sbm	vpa	jde	cat	cai	xce	spq	spt	spc	spe	ent	afw	mau	vfi	bcy	lsp	kse	bao	gtn	asa	ecw	pjd	bat	kko	bar	kpu	kpe	kpn	gfo	vch	bli	bld	ecf	ece
mpt	dra	tth	gau	ttj	ddr
scl	sco	mno	bvi	gob	reh	cwo	mpa	smd	bte	bxe	cau	rru	rrs	xop	sus	xom	met	mes	mtf	mex	ctt	xcc	app	bra	chl	msm	pfl	pfo	vpe	xcb	xcv	csa	mav	sno	mab	tbi	mjl	hoh	bja	cef	dac	dar	mxa	nfa	mdi	ajs	reu	sml	dsh
nwi	vei	pmy	bov	rde	msl	afo	sit	sil	ret	atu	rso	aav	jan	bbr	bmb	bmf	bme	bms	bmt	cja	har	bpe	bpa	axy	oan	tin	pen
sjp	zin	iag	sal	swi	eli	mms	nar
pbr	hba	apt	cak	hne	xau	ccr	gdi	gdj
pnu	tva
gox	gbe
mei	mfa
net	afr	gca	mag	afe	tbd	coc	slt	hdn	nmu	neu	hna
abm	aby	apb	pcr	acb	prw	oca	par	aci
xfm	maq	ter	abo	ngo	mct	xft	psb	psp	pst	xfa	nme	nmc	nma	nmn	aeh
csc	ate
aor	cpo
pgi	ran	amt
pmo	kol	pru	bpb	aco
llm	tnp	llc	lla	sav	ser	spj	spy	spz	spr	sps	spv	spw	sph	spi	spm	spn	spa	spb	spd	spf	spg	afn	lac	lsa	lsl	smu	lme	sep	ste	dth	stc	stl	dtu	sak	saj	sah	sao	sam	sab	saa	sag	sae	sas	sar	saw	sau	efa	lpl	ldb
gpb	lbj	lic	lil	amu	lbl	sde
ipa	plm	nth	rba	psl
pth	alv	lre	gur	dde	pmt	tel	tex	pmf	pmg	pmb	pmc	cbe	dbr	sun	sul	abu	cph	cba	cno	cte	drm	ctc	cbf	ipo	lmf	chy	ayw	lwe	vpr	pmn	cac	taf	tai	mar	ttu	tba	tte	tsa	pca	dal	dak	dat	dau	tjr	dap	syg	sye	dsy	sms
emi	shi
pto	ptm	uma	mpd	mpn	mpl	mpi	kcr	cma	cmu	cfe	tne	mem	mev	hbo	ctr	cta	ctb	ctj	cpj	apr	apv	ape	mma	dno	mst	tws	msi	cab	tag	sis	fpl	siy	sia	sid	afu	sii	sin	aoe	nph	mse	mac	mae	mja	mbn	pcl	csy	hla	smr	blo
car
[truncated: 124 more columns]
